# Supplementary material for: Copper-linked metabolic stress as a potential contributor to gastric epithelial transformation and metastasis
Source: Medicine (Baltimore). 2025 Dec 26;104(52):e46590. doi: 10.1097/MD.0000000000046590 (PMC12747020; doi:10.1097/MD.0000000000046590)
Supplement: Supplementary file 1 [file medi-104-e46590-s001.txt]

CD44
TNFRSF9
CEACAM1
LAG3
CD200
NRP1
CD40
CD40LG
CD276
LILRB1
VSIR
CD86
HHLA2
CD48
CD160
TNFSF4
CD274
TNFSF18
TNFRSF8
CD80
CD244
TNFSF9
CD70
TNFSF14
ADORA2A
LILRB2
IDO1
VTCN1
HAVCR2
CD27
SNCA
CD226
CD96
TNFRSF14
ICOSLG
CTLA4
ICOS
CD200R1
LAIR1
KIR3DL1
TMIGD2
LGALS9
CD28
TNFSF15
TIGIT
BTLA
BTN3A2
TNFRSF4
TNFRSF18
PDCD1
IDO2
HMGB1
CD47
PDCD1LG2
SIRPA
BTNL2
HLA-G
PVRIG
TNFRSF25
