# Supplementary material for: Copper-linked metabolic stress as a potential contributor to gastric epithelial transformation and metastasis
Source: Medicine (Baltimore). 2025 Dec 26;104(52):e46590. doi: 10.1097/MD.0000000000046590 (PMC12747020; doi:10.1097/MD.0000000000046590)
Supplement: Supplementary file 3 [file medi-104-e46590-s003.xlsx]

## Sheet: Table S1
status	family	pval	qval	gene_short_name	num_cells_expressed	use_for_ordering	gene
OK	negbinomial.size	0	0	LIPF	564	TRUE	LIPF
OK	negbinomial.size	0	0	PGC	778	TRUE	PGC
OK	negbinomial.size	0	0	PGA4	356	TRUE	PGA4
OK	negbinomial.size	0	0	PGA3	321	TRUE	PGA3
OK	negbinomial.size	0	0	LTF	336	TRUE	LTF
OK	negbinomial.size	4.36741e-177	3.82028e-176	CXCL17	361	TRUE	CXCL17
OK	negbinomial.size	2.03445e-284	4.04855e-283	REG1A	387	TRUE	REG1A
OK	negbinomial.size	3.453e-74	8.15606e-74	RNASE1	313	TRUE	RNASE1
OK	negbinomial.size	0	0	MT1G	640	TRUE	MT1G
OK	negbinomial.size	8.09069e-230	1.11038e-228	IGFBP2	381	TRUE	IGFBP2
OK	negbinomial.size	3.71699e-52	6.3356e-52	CYSTM1	1780	TRUE	CYSTM1
OK	negbinomial.size	1.29479e-190	1.32135e-189	CLDN7	727	TRUE	CLDN7
OK	negbinomial.size	7.25037e-41	1.06876e-40	TMSB4X	1909	TRUE	TMSB4X
OK	negbinomial.size	5.74252e-109	2.32033e-108	GLUL	475	TRUE	GLUL
OK	negbinomial.size	3.55872e-71	8.02475e-71	CLU	409	TRUE	CLU
OK	negbinomial.size	2.31372e-137	1.30619e-136	CAMK2N1	619	TRUE	CAMK2N1
OK	negbinomial.size	1.05231e-305	2.46364e-304	HLA-A	1909	TRUE	HLA-A
OK	negbinomial.size	0	0	S100A6	2175	TRUE	S100A6
OK	negbinomial.size	1.01396e-92	3.1776e-92	FAM3D	352	TRUE	FAM3D
OK	negbinomial.size	1.35353e-06	1.40838e-06	CA2	339	TRUE	CA2
OK	negbinomial.size	0	0	HSPA1A	609	TRUE	HSPA1A
OK	negbinomial.size	1.68792e-150	1.1104e-149	CLDN4	852	TRUE	CLDN4
OK	negbinomial.size	0	0	HSPA6	296	TRUE	HSPA6
OK	negbinomial.size	2.7363e-305	6.22313e-304	KRT8	1888	TRUE	KRT8
OK	negbinomial.size	1.10537e-238	1.62939e-237	MYH14	693	TRUE	MYH14
OK	negbinomial.size	1.2807e-282	2.48644e-281	KRT7	707	TRUE	KRT7
OK	negbinomial.size	3.35223e-185	3.33547e-184	GAPDH	1964	TRUE	GAPDH
OK	negbinomial.size	1.55748e-22	1.83125e-22	SERF2	1544	TRUE	SERF2
OK	negbinomial.size	0	0	ANXA2	1594	TRUE	ANXA2
OK	negbinomial.size	2.74125e-13	2.96875e-13	CST3	1350	TRUE	CST3
OK	negbinomial.size	0	0	KRT18	1973	TRUE	KRT18
OK	negbinomial.size	6.27254e-294	1.34944e-292	IL32	988	TRUE	IL32
OK	negbinomial.size	4.87116e-245	7.60283e-244	ENO1	1106	TRUE	ENO1
OK	negbinomial.size	3.81772e-81	1.00294e-80	EPCAM	1437	TRUE	EPCAM
OK	negbinomial.size	3.71764e-179	3.40143e-178	YWHAZ	1581	TRUE	YWHAZ
OK	negbinomial.size	5.05153e-117	2.2339e-116	PKM	917	TRUE	PKM
OK	negbinomial.size	1.93323e-107	7.61808e-107	MDK	597	TRUE	MDK
OK	negbinomial.size	4.55143e-114	1.9374e-113	PRSS3	313	TRUE	PRSS3
OK	negbinomial.size	2.71659e-141	1.65069e-140	PARP14	494	TRUE	PARP14
OK	negbinomial.size	0	0	KRT19	1618	TRUE	KRT19
OK	negbinomial.size	3.6013e-121	1.65702e-120	AP2B1	615	TRUE	AP2B1
OK	negbinomial.size	4.46528e-132	2.3384e-131	MUC13	339	TRUE	MUC13
OK	negbinomial.size	1.20835e-133	6.41233e-133	FAT1	445	TRUE	FAT1
OK	negbinomial.size	1.59974e-42	2.3936e-42	MALAT1	2572	TRUE	MALAT1
OK	negbinomial.size	1.0731e-210	1.31414e-209	RNF213	839	TRUE	RNF213
OK	negbinomial.size	3.34341e-127	1.66334e-126	TIMP1	493	TRUE	TIMP1
OK	negbinomial.size	1.29222e-177	1.15574e-176	HMGA1	730	TRUE	HMGA1
OK	negbinomial.size	2.04843e-171	1.68098e-170	HLA-E	1367	TRUE	HLA-E
OK	negbinomial.size	4.56132e-157	3.30074e-156	SERPINB5	343	TRUE	SERPINB5
OK	negbinomial.size	4.84832e-306	1.16947e-304	GABRP	943	TRUE	GABRP
OK	negbinomial.size	6.95023e-147	4.39078e-146	ASS1	373	TRUE	ASS1
OK	negbinomial.size	2.79741e-94	9.16354e-94	CFL1	1679	TRUE	CFL1
OK	negbinomial.size	3.15952e-179	2.9244e-178	MYOF	481	TRUE	MYOF
OK	negbinomial.size	2.98698e-127	1.49537e-126	KLK10	345	TRUE	KLK10
OK	negbinomial.size	2.40341e-181	2.30495e-180	TSPAN3	916	TRUE	TSPAN3
OK	negbinomial.size	7.30711e-141	4.40641e-140	TNFAIP2	346	TRUE	TNFAIP2
OK	negbinomial.size	3.00044e-155	2.13245e-154	SPTBN1	1033	TRUE	SPTBN1
OK	negbinomial.size	6.00181e-07	6.28611e-07	CYB5A	358	TRUE	CYB5A
OK	negbinomial.size	7.93366e-202	8.89464e-201	CCND1	778	TRUE	CCND1
OK	negbinomial.size	5.47984e-236	7.7892e-235	CXCL1	764	TRUE	CXCL1
OK	negbinomial.size	2.01624e-163	1.57345e-162	TAP1	589	TRUE	TAP1
OK	negbinomial.size	1.00883e-196	1.08518e-195	TFF3	385	TRUE	TFF3
OK	negbinomial.size	2.14259e-88	6.20182e-88	NMT1	341	TRUE	NMT1
OK	negbinomial.size	5.77936e-106	2.25508e-105	NCL	1371	TRUE	NCL
OK	negbinomial.size	1.63879e-43	2.5038e-43	MSI2	375	TRUE	MSI2
OK	negbinomial.size	1.24726e-83	3.40007e-83	PLA2G16	609	TRUE	PLA2G16
OK	negbinomial.size	8.66777e-124	4.15635e-123	AL121761.2	309	TRUE	AL121761.2
OK	negbinomial.size	3.16555e-121	1.46499e-120	EIF5A	800	TRUE	EIF5A
OK	negbinomial.size	2.85999e-115	1.23726e-114	APOL6	452	TRUE	APOL6
OK	negbinomial.size	3.05279e-99	1.08483e-98	TPM3	1188	TRUE	TPM3
OK	negbinomial.size	5.24539e-78	1.313e-77	RAB11FIP1	877	TRUE	RAB11FIP1
OK	negbinomial.size	2.36357e-256	4.00298e-255	S100A14	809	TRUE	S100A14
OK	negbinomial.size	6.74393e-12	7.22499e-12	MT1E	1056	TRUE	MT1E
OK	negbinomial.size	4.03899e-181	3.82742e-180	S100A16	740	TRUE	S100A16
OK	negbinomial.size	2.83355e-147	1.8044e-146	HLA-B	1960	TRUE	HLA-B
OK	negbinomial.size	4.80659e-102	1.77132e-101	TKT	534	TRUE	TKT
OK	negbinomial.size	7.1953e-129	3.64806e-128	PPA1	1036	TRUE	PPA1
OK	negbinomial.size	1.11796e-137	6.40215e-137	PSMB9	531	TRUE	PSMB9
OK	negbinomial.size	2.48626e-173	2.06152e-172	PLEC	572	TRUE	PLEC
OK	negbinomial.size	9.54357e-178	8.63259e-177	LGALS4	812	TRUE	LGALS4
OK	negbinomial.size	3.62309e-129	1.86063e-128	POF1B	334	TRUE	POF1B
OK	negbinomial.size	6.79388e-132	3.53459e-131	LDHA	899	TRUE	LDHA
OK	negbinomial.size	8.75482e-171	6.96883e-170	APOL1	420	TRUE	APOL1
OK	negbinomial.size	1.25938e-91	3.87053e-91	HDGF	507	TRUE	HDGF
OK	negbinomial.size	4.15835e-24	5.00763e-24	DDT	323	TRUE	DDT
OK	negbinomial.size	1.12184e-148	7.26005e-148	EZR	1555	TRUE	EZR
OK	negbinomial.size	1.6173e-101	5.90538e-101	BST2	322	TRUE	BST2
OK	negbinomial.size	4.04441e-119	1.82918e-118	LY6E	689	TRUE	LY6E
OK	negbinomial.size	9.96811e-61	1.90278e-60	FLNB	384	TRUE	FLNB
OK	negbinomial.size	1.81235e-244	2.77429e-243	MUC5B	528	TRUE	MUC5B
OK	negbinomial.size	7.27011e-124	3.50728e-123	ACTN4	889	TRUE	ACTN4
OK	negbinomial.size	3.20572e-88	9.2121e-88	TPM1	815	TRUE	TPM1
OK	negbinomial.size	1.04398e-158	7.62396e-158	GADD45B	514	TRUE	GADD45B
OK	negbinomial.size	6.81352e-281	1.29132e-279	S100A10	1590	TRUE	S100A10
OK	negbinomial.size	1.72302e-83	4.66506e-83	CD44	409	TRUE	CD44
OK	negbinomial.size	3.31675e-22	3.88255e-22	PSCA	456	TRUE	PSCA
OK	negbinomial.size	1.44026e-83	3.91279e-83	RAD21	461	TRUE	RAD21
OK	negbinomial.size	1.9558e-152	1.33061e-151	ITGA2	344	TRUE	ITGA2
OK	negbinomial.size	1.46604e-96	4.92391e-96	TAPBP	674	TRUE	TAPBP
OK	negbinomial.size	1.05387e-60	2.00689e-60	LRRFIP1	854	TRUE	LRRFIP1
OK	negbinomial.size	9.35104e-125	4.56652e-124	DSG2	578	TRUE	DSG2
OK	negbinomial.size	5.15451e-93	1.63466e-92	MYH9	446	TRUE	MYH9
OK	negbinomial.size	6.31441e-43	9.53752e-43	ID2	387	TRUE	ID2
OK	negbinomial.size	1.13857e-161	8.79906e-161	TRIM31	308	TRUE	TRIM31
OK	negbinomial.size	2.69294e-102	1.00638e-101	HLA-F	361	TRUE	HLA-F
OK	negbinomial.size	2.10183e-79	5.36235e-79	CTNNB1	483	TRUE	CTNNB1
OK	negbinomial.size	2.33189e-60	4.41949e-60	ITGB1	896	TRUE	ITGB1
OK	negbinomial.size	4.51855e-182	4.3863e-181	IFITM3	971	TRUE	IFITM3
OK	negbinomial.size	2.84997e-137	1.59759e-136	ITGB4	457	TRUE	ITGB4
OK	negbinomial.size	7.55233e-100	2.70795e-99	LMNA	1252	TRUE	LMNA
OK	negbinomial.size	4.75461e-59	8.8842e-59	PRRC2C	862	TRUE	PRRC2C
OK	negbinomial.size	7.25847e-149	4.73586e-148	LYZ	1613	TRUE	LYZ
OK	negbinomial.size	3.34089e-90	1.00353e-89	WDR45B	439	TRUE	WDR45B
OK	negbinomial.size	5.04419e-93	1.60607e-92	DEK	706	TRUE	DEK
OK	negbinomial.size	1.2273e-81	3.25644e-81	PLS1	363	TRUE	PLS1
OK	negbinomial.size	1.48669e-53	2.58386e-53	ANKRD11	383	TRUE	ANKRD11
OK	negbinomial.size	6.87352e-76	1.66302e-75	B4GALT5	310	TRUE	B4GALT5
OK	negbinomial.size	3.76044e-161	2.79749e-160	CSTB	995	TRUE	CSTB
OK	negbinomial.size	2.73012e-226	3.68335e-225	RARRES3	800	TRUE	RARRES3
OK	negbinomial.size	7.82121e-68	1.68262e-67	ARPC5	365	TRUE	ARPC5
OK	negbinomial.size	4.58945e-110	1.87344e-109	ISG15	390	TRUE	ISG15
OK	negbinomial.size	1.82229e-121	8.53261e-121	ITGA6	907	TRUE	ITGA6
OK	negbinomial.size	1.49771e-67	3.17914e-67	SPINK1	755	TRUE	SPINK1
OK	negbinomial.size	0	0	S100P	1306	TRUE	S100P
OK	negbinomial.size	4.08427e-238	5.91105e-237	GPRC5A	1315	TRUE	GPRC5A
OK	negbinomial.size	7.01622e-278	1.29882e-276	MMP7	429	TRUE	MMP7
OK	negbinomial.size	5.79108e-99	2.03969e-98	DDX21	718	TRUE	DDX21
OK	negbinomial.size	4.44508e-153	3.05025e-152	AHNAK	1026	TRUE	AHNAK
OK	negbinomial.size	6.08417e-135	3.29456e-134	DUSP1	642	TRUE	DUSP1
OK	negbinomial.size	1.55894e-98	5.44262e-98	PGK1	701	TRUE	PGK1
OK	negbinomial.size	1.70342e-134	9.16166e-134	AGR2	1729	TRUE	AGR2
OK	negbinomial.size	9.12831e-95	3.01499e-94	GPI	391	TRUE	GPI
OK	negbinomial.size	3.95774e-161	2.917e-160	SYNE2	1239	TRUE	SYNE2
OK	negbinomial.size	8.63548e-213	1.09109e-211	CD55	974	TRUE	CD55
OK	negbinomial.size	5.78679e-114	2.45015e-113	PLAUR	330	TRUE	PLAUR
OK	negbinomial.size	8.80829e-90	2.60647e-89	STAT1	454	TRUE	STAT1
OK	negbinomial.size	2.83518e-121	1.31977e-120	TUBA1B	826	TRUE	TUBA1B
OK	negbinomial.size	2.11437e-112	8.90495e-112	JPT1	744	TRUE	JPT1
OK	negbinomial.size	2.76248e-89	8.11416e-89	PSME1	968	TRUE	PSME1
OK	negbinomial.size	8.44224e-111	3.46393e-110	TPM4	669	TRUE	TPM4
OK	negbinomial.size	2.51713e-72	5.74108e-72	HMGN2	898	TRUE	HMGN2
OK	negbinomial.size	1.63218e-75	3.93702e-75	PRKDC	400	TRUE	PRKDC
OK	negbinomial.size	1.26969e-249	2.0626e-248	PLCG2	1049	TRUE	PLCG2
OK	negbinomial.size	5.75174e-37	8.04636e-37	MT1X	531	TRUE	MT1X
OK	negbinomial.size	5.11073e-71	1.14919e-70	BHLHE40	400	TRUE	BHLHE40
OK	negbinomial.size	7.24932e-15	7.90474e-15	ID1	523	TRUE	ID1
OK	negbinomial.size	7.88404e-49	1.28075e-48	CTSE	602	TRUE	CTSE
OK	negbinomial.size	6.32847e-105	2.42186e-104	CD9	432	TRUE	CD9
OK	negbinomial.size	6.71857e-258	1.1626e-256	HLA-DRB5	695	TRUE	HLA-DRB5
OK	negbinomial.size	4.16399e-25	5.0681e-25	UBB	1793	TRUE	UBB
OK	negbinomial.size	4.28864e-65	8.64242e-65	TNFAIP3	413	TRUE	TNFAIP3
OK	negbinomial.size	1.57912e-90	4.7613e-90	C15orf48	362	TRUE	C15orf48
OK	negbinomial.size	1.06876e-93	3.45826e-93	AC020656.1	570	TRUE	AC020656.1
OK	negbinomial.size	4.09279e-56	7.38744e-56	ROMO1	454	TRUE	ROMO1
OK	negbinomial.size	9.24952e-67	1.94264e-66	DNAJB1	1144	TRUE	DNAJB1
OK	negbinomial.size	0	0	ALDH1A1	444	TRUE	ALDH1A1
OK	negbinomial.size	2.09025e-247	3.32767e-246	KLK11	347	TRUE	KLK11
OK	negbinomial.size	8.96717e-209	1.06535e-207	H3F3B	1667	TRUE	H3F3B
OK	negbinomial.size	2.6515e-161	1.99113e-160	BTG1	867	TRUE	BTG1
OK	negbinomial.size	8.84054e-196	9.25931e-195	XIST	526	TRUE	XIST
OK	negbinomial.size	8.55615e-175	7.16916e-174	PIGR	1789	TRUE	PIGR
OK	negbinomial.size	1.65838e-81	4.38561e-81	CIRBP	422	TRUE	CIRBP
OK	negbinomial.size	1.57548e-253	2.61266e-252	LGALS3	1411	TRUE	LGALS3
OK	negbinomial.size	1.38812e-67	2.9544e-67	PNRC1	577	TRUE	PNRC1
OK	negbinomial.size	3.34527e-197	3.64771e-196	S100A11	1491	TRUE	S100A11
OK	negbinomial.size	1.14727e-188	1.15598e-187	TSPAN8	1414	TRUE	TSPAN8
OK	negbinomial.size	1.97487e-49	3.23456e-49	SRSF5	521	TRUE	SRSF5
OK	negbinomial.size	1.08854e-39	1.57541e-39	SEC62	757	TRUE	SEC62
OK	negbinomial.size	3.37083e-234	4.70734e-233	CD74	1583	TRUE	CD74
OK	negbinomial.size	3.05546e-55	5.4655e-55	MARCKS	420	TRUE	MARCKS
OK	negbinomial.size	7.09898e-98	2.42523e-97	TMC5	1063	TRUE	TMC5
OK	negbinomial.size	7.00018e-43	1.05533e-42	H3F3A	1890	TRUE	H3F3A
OK	negbinomial.size	6.63159e-67	1.4002e-66	SOX4	493	TRUE	SOX4
OK	negbinomial.size	1.59089e-37	2.2453e-37	SARAF	460	TRUE	SARAF
OK	negbinomial.size	1.27221e-175	1.07732e-174	MUC1	1551	TRUE	MUC1
OK	negbinomial.size	4.77716e-99	1.69005e-98	RRBP1	1074	TRUE	RRBP1
OK	negbinomial.size	3.78901e-177	3.35117e-176	LCN2	1056	TRUE	LCN2
OK	negbinomial.size	8.33978e-70	1.83891e-69	ZFP36L1	1010	TRUE	ZFP36L1
OK	negbinomial.size	4.66571e-115	2.00752e-114	TMSB10	2256	TRUE	TMSB10
OK	negbinomial.size	2.52015e-176	2.18048e-175	HLA-DRA	1124	TRUE	HLA-DRA
OK	negbinomial.size	3.67725e-35	5.04671e-35	TMEM59	719	TRUE	TMEM59
OK	negbinomial.size	3.91021e-30	5.06102e-30	BRI3	614	TRUE	BRI3
OK	negbinomial.size	2.74959e-20	3.15371e-20	PEBP1	714	TRUE	PEBP1
OK	negbinomial.size	1.22458e-161	9.37273e-161	HLA-DRB1	1008	TRUE	HLA-DRB1
OK	negbinomial.size	1.16982e-101	4.29114e-101	C19orf33	582	TRUE	C19orf33
OK	negbinomial.size	3.17348e-140	1.89931e-139	ANXA4	982	TRUE	ANXA4
OK	negbinomial.size	5.86645e-23	6.95931e-23	SEC61B	598	TRUE	SEC61B
OK	negbinomial.size	2.56336e-139	1.52271e-138	BTG2	494	TRUE	BTG2
OK	negbinomial.size	1.13341e-47	1.80439e-47	CXCL3	989	TRUE	CXCL3
OK	negbinomial.size	7.52516e-139	4.40443e-138	PDZK1IP1	711	TRUE	PDZK1IP1
OK	negbinomial.size	1.95355e-83	5.27128e-83	PABPC1	1911	TRUE	PABPC1
OK	negbinomial.size	9.33294e-37	1.30105e-36	XBP1	356	TRUE	XBP1
OK	negbinomial.size	1.31157e-111	5.43753e-111	NQO1	734	TRUE	NQO1
OK	negbinomial.size	9.67733e-208	1.1164e-206	GPX2	708	TRUE	GPX2
OK	negbinomial.size	2.67841e-93	8.59684e-93	TSPAN1	633	TRUE	TSPAN1
OK	negbinomial.size	9.88087e-106	3.83667e-105	TAGLN2	1255	TRUE	TAGLN2
OK	negbinomial.size	5.9983e-25	7.27842e-25	NKTR	329	TRUE	NKTR
OK	negbinomial.size	1.89824e-196	2.01466e-195	JUN	1401	TRUE	JUN
OK	negbinomial.size	1.35558e-22	1.59622e-22	LUC7L3	354	TRUE	LUC7L3
OK	negbinomial.size	3.28317e-62	6.45285e-62	BLVRB	567	TRUE	BLVRB
OK	negbinomial.size	3.57495e-61	6.90695e-61	IER3	1187	TRUE	IER3
OK	negbinomial.size	1.97659e-132	1.04196e-131	JUND	1331	TRUE	JUND
OK	negbinomial.size	1.04377e-80	2.71518e-80	BIRC3	843	TRUE	BIRC3
OK	negbinomial.size	1.99972e-91	6.09875e-91	ANXA11	627	TRUE	ANXA11
OK	negbinomial.size	1.28496e-146	8.05378e-146	JUNB	1033	TRUE	JUNB
OK	negbinomial.size	1.80537e-66	3.76197e-66	SLC12A2	1127	TRUE	SLC12A2
OK	negbinomial.size	4.09406e-73	9.44602e-73	CTSS	433	TRUE	CTSS
OK	negbinomial.size	8.16887e-61	1.56685e-60	DIAPH1	375	TRUE	DIAPH1
OK	negbinomial.size	5.54198e-84	1.52118e-83	NEAT1	2019	TRUE	NEAT1
OK	negbinomial.size	6.40316e-61	1.23114e-60	HERPUD1	439	TRUE	HERPUD1
OK	negbinomial.size	1.53017e-135	8.45846e-135	TM4SF1	774	TRUE	TM4SF1
OK	negbinomial.size	9.33094e-93	2.93574e-92	TACSTD2	352	TRUE	TACSTD2
OK	negbinomial.size	5.52862e-86	1.54957e-85	HLA-DPA1	482	TRUE	HLA-DPA1
OK	negbinomial.size	2.76997e-49	4.51823e-49	SLPI	318	TRUE	SLPI
OK	negbinomial.size	1.04659e-33	1.42408e-33	CCNL1	665	TRUE	CCNL1
OK	negbinomial.size	3.92421e-52	6.67451e-52	SERPINB1	974	TRUE	SERPINB1
OK	negbinomial.size	2.6676e-29	3.40836e-29	CXCL2	818	TRUE	CXCL2
OK	negbinomial.size	2.10139e-71	4.75202e-71	HLA-DPB1	497	TRUE	HLA-DPB1
OK	negbinomial.size	1.02594e-43	1.57351e-43	EEF1D	1284	TRUE	EEF1D
OK	negbinomial.size	1.65518e-41	2.45349e-41	NET1	427	TRUE	NET1
OK	negbinomial.size	1.15276e-22	1.36344e-22	PDLIM1	414	TRUE	PDLIM1
OK	negbinomial.size	3.03321e-80	7.83909e-80	IQGAP1	552	TRUE	IQGAP1
OK	negbinomial.size	2.80051e-43	4.23804e-43	SLC44A4	338	TRUE	SLC44A4
OK	negbinomial.size	1.12213e-67	2.39468e-67	PDIA4	404	TRUE	PDIA4
OK	negbinomial.size	2.52708e-45	3.92117e-45	ADAM9	417	TRUE	ADAM9
OK	negbinomial.size	2.00785e-85	5.58828e-85	CAST	750	TRUE	CAST
OK	negbinomial.size	3.36191e-38	4.77872e-38	GOLM1	761	TRUE	GOLM1
OK	negbinomial.size	4.89332e-117	2.17602e-116	PHLDA2	785	TRUE	PHLDA2
OK	negbinomial.size	4.15209e-52	7.04705e-52	PRDX1	1218	TRUE	PRDX1
OK	negbinomial.size	1.29588e-65	2.63815e-65	TUBA1C	539	TRUE	TUBA1C
OK	negbinomial.size	9.33547e-17	1.03352e-16	RBM47	526	TRUE	RBM47
OK	negbinomial.size	9.47178e-32	1.25848e-31	RND3	497	TRUE	RND3
OK	negbinomial.size	2.30663e-119	1.04919e-118	LAMB3	401	TRUE	LAMB3
OK	negbinomial.size	1.17509e-68	2.5487e-68	IER2	953	TRUE	IER2
OK	negbinomial.size	1.09704e-106	4.3017e-106	LMO7	720	TRUE	LMO7
OK	negbinomial.size	5.50676e-54	9.71925e-54	LDLR	705	TRUE	LDLR
OK	negbinomial.size	2.30473e-74	5.4927e-74	HLA-DQB1	445	TRUE	HLA-DQB1
OK	negbinomial.size	1.69372e-45	2.63321e-45	IDH1	309	TRUE	IDH1
OK	negbinomial.size	2.26061e-30	2.94508e-30	HES1	548	TRUE	HES1
OK	negbinomial.size	2.07364e-49	3.38935e-49	CYBA	651	TRUE	CYBA
OK	negbinomial.size	2.84636e-52	4.87248e-52	CTSD	692	TRUE	CTSD
OK	negbinomial.size	2.39451e-70	5.32411e-70	CTNNA1	449	TRUE	CTNNA1
OK	negbinomial.size	3.70773e-77	9.10911e-77	TCF7L2	426	TRUE	TCF7L2
OK	negbinomial.size	1.47646e-28	1.87442e-28	HDLBP	628	TRUE	HDLBP
OK	negbinomial.size	1.79292e-201	1.98217e-200	TFF1	520	TRUE	TFF1
OK	negbinomial.size	9.7367e-56	1.75349e-55	KLF5	902	TRUE	KLF5
OK	negbinomial.size	5.49921e-62	1.07288e-61	SHROOM3	383	TRUE	SHROOM3
OK	negbinomial.size	1.55921e-179	1.46015e-178	CXCL8	465	TRUE	CXCL8
OK	negbinomial.size	3.79243e-139	2.23613e-138	IFI27	1568	TRUE	IFI27
OK	negbinomial.size	4.76679e-08	5.02564e-08	SAT1	1356	TRUE	SAT1
OK	negbinomial.size	3.94694e-50	6.54535e-50	MYL12A	911	TRUE	MYL12A
OK	negbinomial.size	5.30227e-88	1.5182e-87	SFN	351	TRUE	SFN
OK	negbinomial.size	4.21315e-102	1.55984e-101	FBL	366	TRUE	FBL
OK	negbinomial.size	5.6474e-73	1.29923e-72	EIF4G1	339	TRUE	EIF4G1
OK	negbinomial.size	6.95823e-69	1.52164e-68	CYP3A5	317	TRUE	CYP3A5
OK	negbinomial.size	1.07329e-24	1.30036e-24	STARD10	387	TRUE	STARD10
OK	negbinomial.size	1.73952e-88	5.05349e-88	ZFP36L2	1335	TRUE	ZFP36L2
OK	negbinomial.size	4.15246e-30	5.36584e-30	TXNDC17	749	TRUE	TXNDC17
OK	negbinomial.size	9.04989e-58	1.66367e-57	ANXA1	474	TRUE	ANXA1
OK	negbinomial.size	2.34931e-65	4.77054e-65	CAPNS1	428	TRUE	CAPNS1
OK	negbinomial.size	5.02919e-48	8.02252e-48	ATP1B1	1545	TRUE	ATP1B1
OK	negbinomial.size	5.80988e-30	7.47119e-30	APRT	479	TRUE	APRT
OK	negbinomial.size	2.81913e-81	7.43055e-81	FAM120A	691	TRUE	FAM120A
OK	negbinomial.size	8.57892e-43	1.28846e-42	UQCRC1	302	TRUE	UQCRC1
OK	negbinomial.size	7.95383e-20	9.04464e-20	NDUFA4	1066	TRUE	NDUFA4
OK	negbinomial.size	5.19811e-21	6.02285e-21	VEGFA	411	TRUE	VEGFA
OK	negbinomial.size	2.02549e-79	5.20093e-79	CBX3	688	TRUE	CBX3
OK	negbinomial.size	9.25676e-86	2.5854e-85	PSMB8	445	TRUE	PSMB8
OK	negbinomial.size	1.47329e-91	4.51053e-91	MAL2	643	TRUE	MAL2
OK	negbinomial.size	7.66707e-111	3.16217e-110	PSME2	807	TRUE	PSME2
OK	negbinomial.size	3.18788e-101	1.15343e-100	FOS	1640	TRUE	FOS
OK	negbinomial.size	7.61436e-30	9.77586e-30	NDRG1	368	TRUE	NDRG1
OK	negbinomial.size	2.64954e-74	6.27689e-74	EIF2S2	841	TRUE	EIF2S2
OK	negbinomial.size	1.03885e-52	1.78601e-52	CYC1	415	TRUE	CYC1
OK	negbinomial.size	1.17555e-121	5.53689e-121	HSPB1	1025	TRUE	HSPB1
OK	negbinomial.size	2.20029e-101	7.99741e-101	GSTP1	1179	TRUE	GSTP1
OK	negbinomial.size	4.0277e-105	1.54881e-104	ATF3	789	TRUE	ATF3
OK	negbinomial.size	9.82402e-31	1.28617e-30	SOD2	687	TRUE	SOD2
OK	negbinomial.size	6.80756e-28	8.58766e-28	HMGCS1	431	TRUE	HMGCS1
OK	negbinomial.size	4.62581e-30	5.95816e-30	B2M	1844	TRUE	B2M
OK	negbinomial.size	1.19076e-42	1.78501e-42	CALM1	1409	TRUE	CALM1
OK	negbinomial.size	4.9393e-33	6.65259e-33	C12orf75	522	TRUE	C12orf75
OK	negbinomial.size	5.31925e-20	6.06608e-20	SERPINA1	311	TRUE	SERPINA1
OK	negbinomial.size	3.62834e-08	3.83553e-08	SSR4	1110	TRUE	SSR4
OK	negbinomial.size	1.06567e-37	1.51207e-37	RHOB	630	TRUE	RHOB
OK	negbinomial.size	7.40158e-49	1.20484e-48	IFI6	443	TRUE	IFI6
OK	negbinomial.size	1.11098e-41	1.64989e-41	WSB1	569	TRUE	WSB1
OK	negbinomial.size	5.67102e-24	6.80864e-24	YBX3	703	TRUE	YBX3
OK	negbinomial.size	2.37148e-43	3.59562e-43	IFRD1	308	TRUE	IFRD1
OK	negbinomial.size	2.2768e-23	2.70901e-23	EEF1B2	1543	TRUE	EEF1B2
OK	negbinomial.size	1.07474e-37	1.52222e-37	UBC	1710	TRUE	UBC
OK	negbinomial.size	2.28567e-46	3.59563e-46	DNAJA1	1192	TRUE	DNAJA1
OK	negbinomial.size	1.87691e-77	4.62544e-77	TXN	1518	TRUE	TXN
OK	negbinomial.size	1.00975e-76	2.45799e-76	HSPH1	791	TRUE	HSPH1
OK	negbinomial.size	3.29769e-80	8.49502e-80	HSPA1B	1384	TRUE	HSPA1B
OK	negbinomial.size	7.62299e-37	1.06454e-36	HSP90AA1	2221	TRUE	HSP90AA1
OK	negbinomial.size	1.57823e-18	1.77189e-18	GALNT3	372	TRUE	GALNT3
OK	negbinomial.size	2.02006e-50	3.36395e-50	PPIA	1774	TRUE	PPIA
OK	negbinomial.size	5.4252e-41	8.01199e-41	TMEM123	682	TRUE	TMEM123
OK	negbinomial.size	1.26446e-86	3.59467e-86	EGR1	815	TRUE	EGR1
OK	negbinomial.size	1.61702e-66	3.38724e-66	CMPK1	806	TRUE	CMPK1
OK	negbinomial.size	1.26658e-11	1.3551e-11	TUBB4B	768	TRUE	TUBB4B
OK	negbinomial.size	2.79259e-89	8.17243e-89	SERBP1	1181	TRUE	SERBP1
OK	negbinomial.size	6.17228e-14	6.72111e-14	KCNQ1OT1	633	TRUE	KCNQ1OT1
OK	negbinomial.size	1.14755e-72	2.62486e-72	PA2G4	549	TRUE	PA2G4
OK	negbinomial.size	9.78626e-90	2.88513e-89	MTDH	865	TRUE	MTDH
OK	negbinomial.size	2.7787e-23	3.30126e-23	MT2A	1081	TRUE	MT2A
OK	negbinomial.size	3.11987e-19	3.51262e-19	CLDN18	1298	TRUE	CLDN18
OK	negbinomial.size	0.0255331	0.0260235	FTL	1963	TRUE	FTL
OK	negbinomial.size	2.82441e-07	2.966e-07	HEXIM1	343	TRUE	HEXIM1
OK	negbinomial.size	9.89149e-64	1.96841e-63	TMBIM1	383	TRUE	TMBIM1
OK	negbinomial.size	3.91552e-17	4.3652e-17	FTH1	2143	TRUE	FTH1
OK	negbinomial.size	3.57473e-18	4.00773e-18	COMMD6	566	TRUE	COMMD6
OK	negbinomial.size	6.31142e-27	7.83759e-27	PPP1R10	369	TRUE	PPP1R10
OK	negbinomial.size	4.63099e-15	5.05661e-15	MPC2	312	TRUE	MPC2
OK	negbinomial.size	3.22543e-25	3.93779e-25	SRSF7	613	TRUE	SRSF7

## Sheet: Table S2
status	family	pval	qval	gene_short_name	num_cells_expressed	use_for_ordering	gene
OK	negbinomial.size	0	0	LIPF	564	TRUE	LIPF
OK	negbinomial.size	0	0	PGC	778	TRUE	PGC
OK	negbinomial.size	0	0	PGA4	356	TRUE	PGA4
OK	negbinomial.size	0	0	PGA3	321	TRUE	PGA3
OK	negbinomial.size	0	0	LTF	336	TRUE	LTF
OK	negbinomial.size	2.71926e-180	2.51689e-179	CXCL17	361	TRUE	CXCL17
OK	negbinomial.size	0	0	REG1A	387	TRUE	REG1A
OK	negbinomial.size	1.93701e-165	1.55743e-164	RNASE1	313	TRUE	RNASE1
OK	negbinomial.size	0	0	MT1G	640	TRUE	MT1G
OK	negbinomial.size	4.8107e-302	9.11742e-301	IGFBP2	381	TRUE	IGFBP2
OK	negbinomial.size	3.09982e-25	4.03179e-25	CYSTM1	1780	TRUE	CYSTM1
OK	negbinomial.size	1.18291e-139	6.53885e-139	CLDN7	727	TRUE	CLDN7
OK	negbinomial.size	2.03048e-29	2.75812e-29	TMSB4X	1909	TRUE	TMSB4X
OK	negbinomial.size	1.80593e-213	2.24612e-212	GLUL	475	TRUE	GLUL
OK	negbinomial.size	2.3498e-152	1.58512e-151	CLU	409	TRUE	CLU
OK	negbinomial.size	7.42439e-57	1.39712e-56	CAMK2N1	619	TRUE	CAMK2N1
OK	negbinomial.size	1.79673e-257	2.86039e-256	HLA-A	1909	TRUE	HLA-A
OK	negbinomial.size	0	0	S100A6	2175	TRUE	S100A6
OK	negbinomial.size	9.70296e-24	1.23775e-23	FAM3D	352	TRUE	FAM3D
OK	negbinomial.size	8.70727e-189	9.00128e-188	CA2	339	TRUE	CA2
OK	negbinomial.size	0	0	HSPA1A	609	TRUE	HSPA1A
OK	negbinomial.size	3.32791e-75	8.17599e-75	CLDN4	852	TRUE	CLDN4
OK	negbinomial.size	0	0	HSPA6	296	TRUE	HSPA6
OK	negbinomial.size	7.14195e-260	1.1602e-258	KRT8	1888	TRUE	KRT8
OK	negbinomial.size	2.13397e-172	1.82649e-171	MYH14	693	TRUE	MYH14
OK	negbinomial.size	1.35727e-298	2.51253e-297	KRT7	707	TRUE	KRT7
OK	negbinomial.size	3.07758e-92	9.75996e-92	GAPDH	1964	TRUE	GAPDH
OK	negbinomial.size	2.01306e-59	3.91784e-59	SERF2	1544	TRUE	SERF2
OK	negbinomial.size	0	0	ANXA2	1594	TRUE	ANXA2
OK	negbinomial.size	1.66951e-12	1.91489e-12	CST3	1350	TRUE	CST3
OK	negbinomial.size	1.24585e-280	2.15587e-279	KRT18	1973	TRUE	KRT18
OK	negbinomial.size	0	0	IL32	988	TRUE	IL32
OK	negbinomial.size	9.22071e-171	7.72599e-170	ENO1	1106	TRUE	ENO1
OK	negbinomial.size	3.90226e-10	4.35652e-10	EPCAM	1437	TRUE	EPCAM
OK	negbinomial.size	3.0575e-147	1.8299e-146	YWHAZ	1581	TRUE	YWHAZ
OK	negbinomial.size	5.39208e-71	1.24409e-70	PKM	917	TRUE	PKM
OK	negbinomial.size	1.00571e-82	2.77968e-82	PRSS3	313	TRUE	PRSS3
OK	negbinomial.size	1.27155e-143	7.33444e-143	PARP14	494	TRUE	PARP14
OK	negbinomial.size	0	0	KRT19	1618	TRUE	KRT19
OK	negbinomial.size	2.3381e-150	1.4889e-149	AP2B1	615	TRUE	AP2B1
OK	negbinomial.size	5.09046e-104	1.90235e-103	MUC13	339	TRUE	MUC13
OK	negbinomial.size	2.43116e-127	1.1588e-126	FAT1	445	TRUE	FAT1
OK	negbinomial.size	0.000357052	0.000378951	MALAT1	2572	TRUE	MALAT1
OK	negbinomial.size	9.79242e-191	1.0393e-189	RNF213	839	TRUE	RNF213
OK	negbinomial.size	7.73786e-90	2.40599e-89	TIMP1	493	TRUE	TIMP1
OK	negbinomial.size	3.27828e-136	1.69449e-135	HMGA1	730	TRUE	HMGA1
OK	negbinomial.size	5.06479e-151	3.2777e-150	HLA-E	1367	TRUE	HLA-E
OK	negbinomial.size	1.81189e-196	2.06037e-195	SERPINB5	343	TRUE	SERPINB5
OK	negbinomial.size	0	0	GABRP	943	TRUE	GABRP
OK	negbinomial.size	5.04066e-117	2.13424e-116	ASS1	373	TRUE	ASS1
OK	negbinomial.size	2.00066e-25	2.61499e-25	CFL1	1679	TRUE	CFL1
OK	negbinomial.size	4.16982e-189	4.36734e-188	MYOF	481	TRUE	MYOF
OK	negbinomial.size	1.34266e-227	1.81145e-226	KLK10	345	TRUE	KLK10
OK	negbinomial.size	7.56346e-201	8.98584e-200	TSPAN3	916	TRUE	TSPAN3
OK	negbinomial.size	3.04465e-119	1.33162e-118	TNFAIP2	346	TRUE	TNFAIP2
OK	negbinomial.size	2.72371e-142	1.54863e-141	SPTBN1	1033	TRUE	SPTBN1
OK	negbinomial.size	4.98693e-11	5.62266e-11	CYB5A	358	TRUE	CYB5A
OK	negbinomial.size	9.57363e-236	1.41122e-234	CCND1	778	TRUE	CCND1
OK	negbinomial.size	0	0	CXCL1	764	TRUE	CXCL1
OK	negbinomial.size	9.20177e-252	1.4362e-250	TAP1	589	TRUE	TAP1
OK	negbinomial.size	2.92261e-127	1.38476e-126	TFF3	385	TRUE	TFF3
OK	negbinomial.size	8.37641e-87	2.46038e-86	NMT1	341	TRUE	NMT1
OK	negbinomial.size	1.79784e-57	3.39924e-57	NCL	1371	TRUE	NCL
OK	negbinomial.size	4.95742e-11	5.59731e-11	MSI2	375	TRUE	MSI2
OK	negbinomial.size	1.45049e-131	7.17138e-131	PLA2G16	609	TRUE	PLA2G16
OK	negbinomial.size	2.93835e-198	3.4396e-197	AL121761.2	309	TRUE	AL121761.2
OK	negbinomial.size	1.29778e-105	4.8728e-105	EIF5A	800	TRUE	EIF5A
OK	negbinomial.size	1.14071e-138	6.21923e-138	APOL6	452	TRUE	APOL6
OK	negbinomial.size	4.65601e-76	1.16547e-75	TPM3	1188	TRUE	TPM3
OK	negbinomial.size	7.94564e-19	9.74535e-19	RAB11FIP1	877	TRUE	RAB11FIP1
OK	negbinomial.size	2.42061e-230	3.44073e-229	S100A14	809	TRUE	S100A14
OK	negbinomial.size	1.77967e-183	1.70677e-182	S100A16	740	TRUE	S100A16
OK	negbinomial.size	3.34525e-162	2.51209e-161	HLA-B	1960	TRUE	HLA-B
OK	negbinomial.size	7.90146e-42	1.24546e-41	TKT	534	TRUE	TKT
OK	negbinomial.size	1.77977e-137	9.25947e-137	PPA1	1036	TRUE	PPA1
OK	negbinomial.size	2.99615e-160	2.20827e-159	PSMB9	531	TRUE	PSMB9
OK	negbinomial.size	1.44386e-146	8.57695e-146	PLEC	572	TRUE	PLEC
OK	negbinomial.size	1.20027e-18	1.46311e-18	LGALS4	812	TRUE	LGALS4
OK	negbinomial.size	4.56399e-37	6.82882e-37	POF1B	334	TRUE	POF1B
OK	negbinomial.size	2.40869e-95	7.8902e-95	LDHA	899	TRUE	LDHA
OK	negbinomial.size	1.56009e-178	1.41118e-177	APOL1	420	TRUE	APOL1
OK	negbinomial.size	2.65201e-27	3.50083e-27	HDGF	507	TRUE	HDGF
OK	negbinomial.size	6.04593e-29	8.17072e-29	DDT	323	TRUE	DDT
OK	negbinomial.size	1.03572e-187	1.05697e-186	EZR	1555	TRUE	EZR
OK	negbinomial.size	2.85383e-163	2.18428e-162	BST2	322	TRUE	BST2
OK	negbinomial.size	4.14673e-123	1.90798e-122	LY6E	689	TRUE	LY6E
OK	negbinomial.size	1.25603e-15	1.48558e-15	FLNB	384	TRUE	FLNB
OK	negbinomial.size	3.13914e-274	5.3165e-273	MUC5B	528	TRUE	MUC5B
OK	negbinomial.size	2.81478e-111	1.12591e-110	ACTN4	889	TRUE	ACTN4
OK	negbinomial.size	1.54205e-54	2.83481e-54	TPM1	815	TRUE	TPM1
OK	negbinomial.size	0	0	GADD45B	514	TRUE	GADD45B
OK	negbinomial.size	1.28356e-151	8.51426e-151	S100A10	1590	TRUE	S100A10
OK	negbinomial.size	1.53497e-53	2.79596e-53	CD44	409	TRUE	CD44
OK	negbinomial.size	2.49288e-46	4.20409e-46	RAD21	461	TRUE	RAD21
OK	negbinomial.size	8.49336e-166	6.89869e-165	ITGA2	344	TRUE	ITGA2
OK	negbinomial.size	1.19018e-78	3.07591e-78	TAPBP	674	TRUE	TAPBP
OK	negbinomial.size	1.10603e-36	1.63643e-36	LRRFIP1	854	TRUE	LRRFIP1
OK	negbinomial.size	3.80774e-106	1.43647e-105	DSG2	578	TRUE	DSG2
OK	negbinomial.size	2.84442e-71	6.62035e-71	MYH9	446	TRUE	MYH9
OK	negbinomial.size	1.12197e-137	5.87558e-137	ID2	387	TRUE	ID2
OK	negbinomial.size	1.71454e-113	6.96314e-113	TRIM31	308	TRUE	TRIM31
OK	negbinomial.size	3.91647e-82	1.06764e-81	HLA-F	361	TRUE	HLA-F
OK	negbinomial.size	1.82817e-47	3.11611e-47	CTNNB1	483	TRUE	CTNNB1
OK	negbinomial.size	4.18594e-45	6.89857e-45	ITGB1	896	TRUE	ITGB1
OK	negbinomial.size	7.2844e-139	3.99889e-138	IFITM3	971	TRUE	IFITM3
OK	negbinomial.size	9.20084e-181	8.61632e-180	ITGB4	457	TRUE	ITGB4
OK	negbinomial.size	3.89888e-103	1.42363e-102	LMNA	1252	TRUE	LMNA
OK	negbinomial.size	2.56384e-06	2.77662e-06	PRRC2C	862	TRUE	PRRC2C
OK	negbinomial.size	8.39068e-17	1.00739e-16	LYZ	1613	TRUE	LYZ
OK	negbinomial.size	7.00682e-108	2.73404e-107	WDR45B	439	TRUE	WDR45B
OK	negbinomial.size	3.52502e-65	7.53792e-65	DEK	706	TRUE	DEK
OK	negbinomial.size	1.3676e-86	3.98758e-86	PLS1	363	TRUE	PLS1
OK	negbinomial.size	3.8415e-28	5.122e-28	ANKRD11	383	TRUE	ANKRD11
OK	negbinomial.size	9.18452e-101	3.24928e-100	B4GALT5	310	TRUE	B4GALT5
OK	negbinomial.size	8.96045e-84	2.52032e-83	CSTB	995	TRUE	CSTB
OK	negbinomial.size	0	0	RARRES3	800	TRUE	RARRES3
OK	negbinomial.size	3.63642e-09	4.04272e-09	ARPC5	365	TRUE	ARPC5
OK	negbinomial.size	1.78166e-166	1.47729e-165	ISG15	390	TRUE	ISG15
OK	negbinomial.size	2.6752e-186	2.62896e-185	ITGA6	907	TRUE	ITGA6
OK	negbinomial.size	1.00025e-29	1.36569e-29	SPINK1	755	TRUE	SPINK1
OK	negbinomial.size	0	0	S100P	1306	TRUE	S100P
OK	negbinomial.size	0	0	GPRC5A	1315	TRUE	GPRC5A
OK	negbinomial.size	2.89015e-151	1.8857e-150	MMP7	429	TRUE	MMP7
OK	negbinomial.size	7.69089e-73	1.82201e-72	DDX21	718	TRUE	DDX21
OK	negbinomial.size	4.02441e-156	2.81003e-155	AHNAK	1026	TRUE	AHNAK
OK	negbinomial.size	5.36885e-166	4.40578e-165	DUSP1	642	TRUE	DUSP1
OK	negbinomial.size	3.42166e-66	7.46204e-66	PGK1	701	TRUE	PGK1
OK	negbinomial.size	9.20521e-43	1.47136e-42	AGR2	1729	TRUE	AGR2
OK	negbinomial.size	1.13009e-56	2.11659e-56	GPI	391	TRUE	GPI
OK	negbinomial.size	2.29328e-142	1.31327e-141	SYNE2	1239	TRUE	SYNE2
OK	negbinomial.size	4.81763e-266	7.98924e-265	CD55	974	TRUE	CD55
OK	negbinomial.size	9.49548e-150	5.905e-149	PLAUR	330	TRUE	PLAUR
OK	negbinomial.size	8.94504e-127	4.21317e-126	STAT1	454	TRUE	STAT1
OK	negbinomial.size	2.80821e-62	5.76118e-62	TUBA1B	826	TRUE	TUBA1B
OK	negbinomial.size	3.23447e-68	7.25251e-68	JPT1	744	TRUE	JPT1
OK	negbinomial.size	5.85921e-112	2.36748e-111	PSME1	968	TRUE	PSME1
OK	negbinomial.size	3.75623e-29	5.09363e-29	TPM4	669	TRUE	TPM4
OK	negbinomial.size	2.53584e-14	2.96407e-14	HMGN2	898	TRUE	HMGN2
OK	negbinomial.size	2.93898e-42	4.66022e-42	PRKDC	400	TRUE	PRKDC
OK	negbinomial.size	7.42837e-60	1.46361e-59	PLCG2	1049	TRUE	PLCG2
OK	negbinomial.size	2.60539e-38	3.96537e-38	MT1X	531	TRUE	MT1X
OK	negbinomial.size	3.26836e-75	8.05452e-75	BHLHE40	400	TRUE	BHLHE40
OK	negbinomial.size	5.40501e-16	6.40236e-16	ID1	523	TRUE	ID1
OK	negbinomial.size	6.82605e-18	8.27022e-18	CTSE	602	TRUE	CTSE
OK	negbinomial.size	2.92965e-75	7.24223e-75	CD9	432	TRUE	CD9
OK	negbinomial.size	0	0	HLA-DRB5	695	TRUE	HLA-DRB5
OK	negbinomial.size	7.51082e-52	1.3405e-51	UBB	1793	TRUE	UBB
OK	negbinomial.size	1.0469e-81	2.77777e-81	TNFAIP3	413	TRUE	TNFAIP3
OK	negbinomial.size	0.000391859	0.000415339	C15orf48	362	TRUE	C15orf48
OK	negbinomial.size	4.55491e-31	6.31657e-31	ROMO1	454	TRUE	ROMO1
OK	negbinomial.size	2.26249e-85	6.54888e-85	DNAJB1	1144	TRUE	DNAJB1
OK	negbinomial.size	0	0	ALDH1A1	444	TRUE	ALDH1A1
OK	negbinomial.size	3.23699e-145	1.89459e-144	KLK11	347	TRUE	KLK11
OK	negbinomial.size	5.66135e-184	5.49565e-183	H3F3B	1667	TRUE	H3F3B
OK	negbinomial.size	2.26669e-192	2.47163e-191	BTG1	867	TRUE	BTG1
OK	negbinomial.size	3.54409e-230	4.94929e-229	XIST	526	TRUE	XIST
OK	negbinomial.size	1.06657e-101	3.84157e-101	PIGR	1789	TRUE	PIGR
OK	negbinomial.size	3.74116e-107	1.43863e-106	CIRBP	422	TRUE	CIRBP
OK	negbinomial.size	5.25121e-140	2.92305e-139	LGALS3	1411	TRUE	LGALS3
OK	negbinomial.size	1.68223e-75	4.18455e-75	PNRC1	577	TRUE	PNRC1
OK	negbinomial.size	3.46795e-53	6.24544e-53	S100A11	1491	TRUE	S100A11
OK	negbinomial.size	1.0589e-120	4.70884e-120	TSPAN8	1414	TRUE	TSPAN8
OK	negbinomial.size	2.48872e-61	5.02796e-61	SRSF5	521	TRUE	SRSF5
OK	negbinomial.size	3.01411e-27	3.97224e-27	SEC62	757	TRUE	SEC62
OK	negbinomial.size	0	0	CD74	1583	TRUE	CD74
OK	negbinomial.size	5.68667e-119	2.47355e-118	MARCKS	420	TRUE	MARCKS
OK	negbinomial.size	3.62668e-101	1.28877e-100	TMC5	1063	TRUE	TMC5
OK	negbinomial.size	4.42219e-24	5.66838e-24	H3F3A	1890	TRUE	H3F3A
OK	negbinomial.size	2.38002e-212	2.91461e-211	SOX4	493	TRUE	SOX4
OK	negbinomial.size	3.72898e-17	4.48379e-17	SARAF	460	TRUE	SARAF
OK	negbinomial.size	1.30507e-164	1.02855e-163	MUC1	1551	TRUE	MUC1
OK	negbinomial.size	6.21252e-58	1.18305e-57	RRBP1	1074	TRUE	RRBP1
OK	negbinomial.size	1.86983e-39	2.8678e-39	LCN2	1056	TRUE	LCN2
OK	negbinomial.size	1.20647e-69	2.74386e-69	ZFP36L1	1010	TRUE	ZFP36L1
OK	negbinomial.size	1.0479e-65	2.2605e-65	TMSB10	2256	TRUE	TMSB10
OK	negbinomial.size	2.32506e-175	2.05639e-174	HLA-DRA	1124	TRUE	HLA-DRA
OK	negbinomial.size	2.07878e-19	2.56943e-19	TMEM59	719	TRUE	TMEM59
OK	negbinomial.size	6.84861e-39	1.04635e-38	BRI3	614	TRUE	BRI3
OK	negbinomial.size	2.03165e-25	2.65114e-25	PEBP1	714	TRUE	PEBP1
OK	negbinomial.size	9.04303e-187	8.99782e-186	HLA-DRB1	1008	TRUE	HLA-DRB1
OK	negbinomial.size	5.86906e-44	9.55373e-44	C19orf33	582	TRUE	C19orf33
OK	negbinomial.size	2.11708e-117	9.01174e-117	ANXA4	982	TRUE	ANXA4
OK	negbinomial.size	1.63088e-39	2.50613e-39	SEC61B	598	TRUE	SEC61B
OK	negbinomial.size	6.81095e-205	8.21442e-204	BTG2	494	TRUE	BTG2
OK	negbinomial.size	2.17654e-84	6.23212e-84	CXCL3	989	TRUE	CXCL3
OK	negbinomial.size	2.72905e-173	2.38717e-172	PDZK1IP1	711	TRUE	PDZK1IP1
OK	negbinomial.size	6.19071e-40	9.53154e-40	PABPC1	1911	TRUE	PABPC1
OK	negbinomial.size	3.73073e-37	5.59259e-37	XBP1	356	TRUE	XBP1
OK	negbinomial.size	1.35344e-49	2.36258e-49	NQO1	734	TRUE	NQO1
OK	negbinomial.size	3.3525e-53	6.05123e-53	GPX2	708	TRUE	GPX2
OK	negbinomial.size	5.53125e-133	2.7691e-132	TSPAN1	633	TRUE	TSPAN1
OK	negbinomial.size	2.06555e-101	7.40619e-101	TAGLN2	1255	TRUE	TAGLN2
OK	negbinomial.size	3.54337e-07	3.87434e-07	NKTR	329	TRUE	NKTR
OK	negbinomial.size	0	0	JUN	1401	TRUE	JUN
OK	negbinomial.size	3.92596e-09	4.35852e-09	LUC7L3	354	TRUE	LUC7L3
OK	negbinomial.size	6.45373e-41	1.00927e-40	BLVRB	567	TRUE	BLVRB
OK	negbinomial.size	1.41529e-45	2.35193e-45	IER3	1187	TRUE	IER3
OK	negbinomial.size	3.4774e-165	2.76801e-164	JUND	1331	TRUE	JUND
OK	negbinomial.size	8.38296e-131	4.09376e-130	BIRC3	843	TRUE	BIRC3
OK	negbinomial.size	4.16296e-77	1.05532e-76	ANXA11	627	TRUE	ANXA11
OK	negbinomial.size	1.63017e-149	9.98165e-149	JUNB	1033	TRUE	JUNB
OK	negbinomial.size	1.39948e-117	5.98916e-117	SLC12A2	1127	TRUE	SLC12A2
OK	negbinomial.size	1.33629e-65	2.86708e-65	CTSS	433	TRUE	CTSS
OK	negbinomial.size	3.94019e-93	1.26467e-92	DIAPH1	375	TRUE	DIAPH1
OK	negbinomial.size	8.66503e-56	1.60404e-55	NEAT1	2019	TRUE	NEAT1
OK	negbinomial.size	8.76802e-54	1.60445e-53	HERPUD1	439	TRUE	HERPUD1
OK	negbinomial.size	2.11613e-171	1.79196e-170	TM4SF1	774	TRUE	TM4SF1
OK	negbinomial.size	5.57694e-60	1.10155e-59	TACSTD2	352	TRUE	TACSTD2
OK	negbinomial.size	4.57761e-79	1.19078e-78	HLA-DPA1	482	TRUE	HLA-DPA1
OK	negbinomial.size	9.14648e-21	1.14475e-20	SLPI	318	TRUE	SLPI
OK	negbinomial.size	5.26432e-40	8.1367e-40	CCNL1	665	TRUE	CCNL1
OK	negbinomial.size	5.65535e-85	1.62515e-84	SERPINB1	974	TRUE	SERPINB1
OK	negbinomial.size	2.93978e-53	5.31832e-53	CXCL2	818	TRUE	CXCL2
OK	negbinomial.size	1.79388e-71	4.18748e-71	HLA-DPB1	497	TRUE	HLA-DPB1
OK	negbinomial.size	1.22728e-06	1.33095e-06	EEF1D	1284	TRUE	EEF1D
OK	negbinomial.size	2.01398e-49	3.50794e-49	NET1	427	TRUE	NET1
OK	negbinomial.size	1.61858e-26	2.12605e-26	PDLIM1	414	TRUE	PDLIM1
OK	negbinomial.size	1.68855e-76	4.25343e-76	IQGAP1	552	TRUE	IQGAP1
OK	negbinomial.size	1.53056e-32	2.14117e-32	SLC44A4	338	TRUE	SLC44A4
OK	negbinomial.size	9.82836e-68	2.1853e-67	PDIA4	404	TRUE	PDIA4
OK	negbinomial.size	7.87111e-74	1.91018e-73	ADAM9	417	TRUE	ADAM9
OK	negbinomial.size	1.07717e-53	1.96658e-53	CAST	750	TRUE	CAST
OK	negbinomial.size	2.65878e-28	3.56294e-28	GOLM1	761	TRUE	GOLM1
OK	negbinomial.size	4.4731e-132	2.22537e-131	PHLDA2	785	TRUE	PHLDA2
OK	negbinomial.size	2.52031e-24	3.25677e-24	PRDX1	1218	TRUE	PRDX1
OK	negbinomial.size	5.09784e-21	6.41055e-21	TUBA1C	539	TRUE	TUBA1C
OK	negbinomial.size	1.36787e-33	1.93397e-33	RBM47	526	TRUE	RBM47
OK	negbinomial.size	5.61357e-19	6.91703e-19	RND3	497	TRUE	RND3
OK	negbinomial.size	3.8551e-82	1.05452e-81	LAMB3	401	TRUE	LAMB3
OK	negbinomial.size	6.744e-159	4.8802e-158	IER2	953	TRUE	IER2
OK	negbinomial.size	6.75884e-116	2.78758e-115	LMO7	720	TRUE	LMO7
OK	negbinomial.size	7.98428e-64	1.69933e-63	LDLR	705	TRUE	LDLR
OK	negbinomial.size	2.99613e-142	1.69143e-141	HLA-DQB1	445	TRUE	HLA-DQB1
OK	negbinomial.size	3.41705e-49	5.91299e-49	IDH1	309	TRUE	IDH1
OK	negbinomial.size	6.85391e-09	7.59848e-09	CYBA	651	TRUE	CYBA
OK	negbinomial.size	2.34684e-19	2.89626e-19	CTSD	692	TRUE	CTSD
OK	negbinomial.size	9.18983e-44	1.48984e-43	CTNNA1	449	TRUE	CTNNA1
OK	negbinomial.size	5.06487e-82	1.37131e-81	TCF7L2	426	TRUE	TCF7L2
OK	negbinomial.size	5.5544e-20	6.89751e-20	HDLBP	628	TRUE	HDLBP
OK	negbinomial.size	2.5884e-05	2.78052e-05	TFF1	520	TRUE	TFF1
OK	negbinomial.size	3.38821e-49	5.87584e-49	KLF5	902	TRUE	KLF5
OK	negbinomial.size	3.38763e-61	6.82672e-61	SHROOM3	383	TRUE	SHROOM3
OK	negbinomial.size	1.03973e-118	4.49796e-118	CXCL8	465	TRUE	CXCL8
OK	negbinomial.size	5.87358e-94	1.90056e-93	IFI27	1568	TRUE	IFI27
OK	negbinomial.size	2.12933e-05	2.29047e-05	SAT1	1356	TRUE	SAT1
OK	negbinomial.size	5.51607e-40	8.50929e-40	MYL12A	911	TRUE	MYL12A
OK	negbinomial.size	7.39629e-51	1.30832e-50	SFN	351	TRUE	SFN
OK	negbinomial.size	2.29166e-45	3.79244e-45	FBL	366	TRUE	FBL
OK	negbinomial.size	2.09984e-52	3.75613e-52	EIF4G1	339	TRUE	EIF4G1
OK	negbinomial.size	8.54997e-25	1.10843e-24	CYP3A5	317	TRUE	CYP3A5
OK	negbinomial.size	0.0424854	0.0441493	STARD10	387	TRUE	STARD10
OK	negbinomial.size	1.99198e-107	7.69717e-107	ZFP36L2	1335	TRUE	ZFP36L2
OK	negbinomial.size	1.16653e-51	2.07266e-51	TXNDC17	749	TRUE	TXNDC17
OK	negbinomial.size	3.32746e-100	1.16681e-99	ANXA1	474	TRUE	ANXA1
OK	negbinomial.size	3.57573e-53	6.42501e-53	CAPNS1	428	TRUE	CAPNS1
OK	negbinomial.size	2.22371e-92	7.08028e-92	ATP1B1	1545	TRUE	ATP1B1
OK	negbinomial.size	2.78936e-10	3.12723e-10	APRT	479	TRUE	APRT
OK	negbinomial.size	1.27936e-68	2.87676e-68	FAM120A	691	TRUE	FAM120A
OK	negbinomial.size	1.657e-24	2.14467e-24	UQCRC1	302	TRUE	UQCRC1
OK	negbinomial.size	1.68838e-11	1.91719e-11	VEGFA	411	TRUE	VEGFA
OK	negbinomial.size	3.1256e-67	6.91104e-67	CBX3	688	TRUE	CBX3
OK	negbinomial.size	2.74245e-63	5.79043e-63	PSMB8	445	TRUE	PSMB8
OK	negbinomial.size	4.99967e-61	1.00498e-60	MAL2	643	TRUE	MAL2
OK	negbinomial.size	1.25711e-116	5.26664e-116	PSME2	807	TRUE	PSME2
OK	negbinomial.size	8.95302e-74	2.16614e-73	FOS	1640	TRUE	FOS
OK	negbinomial.size	0.0383699	0.0399248	NDRG1	368	TRUE	NDRG1
OK	negbinomial.size	7.89328e-61	1.58263e-60	EIF2S2	841	TRUE	EIF2S2
OK	negbinomial.size	2.65472e-34	3.78025e-34	CYC1	415	TRUE	CYC1
OK	negbinomial.size	3.79727e-100	1.32572e-99	HSPB1	1025	TRUE	HSPB1
OK	negbinomial.size	0.00134916	0.00142621	GSTP1	1179	TRUE	GSTP1
OK	negbinomial.size	3.82374e-102	1.3835e-101	ATF3	789	TRUE	ATF3
OK	negbinomial.size	4.03952e-15	4.74957e-15	SOD2	687	TRUE	SOD2
OK	negbinomial.size	4.07718e-49	7.03999e-49	HMGCS1	431	TRUE	HMGCS1
OK	negbinomial.size	2.27533e-138	1.21555e-137	B2M	1844	TRUE	B2M
OK	negbinomial.size	6.78322e-19	8.34535e-19	CALM1	1409	TRUE	CALM1
OK	negbinomial.size	0.0106387	0.011128	C12orf75	522	TRUE	C12orf75
OK	negbinomial.size	6.56399e-07	7.14766e-07	SERPINA1	311	TRUE	SERPINA1
OK	negbinomial.size	6.14146e-12	7.00373e-12	SSR4	1110	TRUE	SSR4
OK	negbinomial.size	7.1314e-45	1.16802e-44	RHOB	630	TRUE	RHOB
OK	negbinomial.size	5.19441e-06	5.61025e-06	IFI6	443	TRUE	IFI6
OK	negbinomial.size	2.41417e-16	2.88107e-16	WSB1	569	TRUE	WSB1
OK	negbinomial.size	3.63197e-71	8.42871e-71	IFRD1	308	TRUE	IFRD1
OK	negbinomial.size	1.29484e-41	2.03694e-41	UBC	1710	TRUE	UBC
OK	negbinomial.size	3.42167e-08	3.76715e-08	DNAJA1	1192	TRUE	DNAJA1
OK	negbinomial.size	5.13004e-46	8.56082e-46	TXN	1518	TRUE	TXN
OK	negbinomial.size	9.87837e-91	3.10798e-90	HSPH1	791	TRUE	HSPH1
OK	negbinomial.size	1.99445e-66	4.37351e-66	HSPA1B	1384	TRUE	HSPA1B
OK	negbinomial.size	1.66958e-10	1.87445e-10	HSP90AA1	2221	TRUE	HSP90AA1
OK	negbinomial.size	2.2218e-26	2.9136e-26	GALNT3	372	TRUE	GALNT3
OK	negbinomial.size	2.32667e-08	2.56513e-08	PPIA	1774	TRUE	PPIA
OK	negbinomial.size	1.07594e-49	1.8823e-49	TMEM123	682	TRUE	TMEM123
OK	negbinomial.size	2.10346e-128	1.01476e-127	EGR1	815	TRUE	EGR1
OK	negbinomial.size	2.24724e-76	5.64292e-76	CMPK1	806	TRUE	CMPK1
OK	negbinomial.size	3.317e-10	3.71355e-10	TUBB4B	768	TRUE	TUBB4B
OK	negbinomial.size	2.50014e-73	6.03063e-73	SERBP1	1181	TRUE	SERBP1
OK	negbinomial.size	7.66943e-45	1.25357e-44	KCNQ1OT1	633	TRUE	KCNQ1OT1
OK	negbinomial.size	7.10564e-37	1.05721e-36	PA2G4	549	TRUE	PA2G4
OK	negbinomial.size	5.87252e-73	1.39956e-72	MTDH	865	TRUE	MTDH
OK	negbinomial.size	2.24346e-88	6.79009e-88	MT2A	1081	TRUE	MT2A
OK	negbinomial.size	0.0315673	0.0329326	CLDN18	1298	TRUE	CLDN18
OK	negbinomial.size	5.3575e-77	1.35383e-76	FTL	1963	TRUE	FTL
OK	negbinomial.size	1.69438e-81	4.48083e-81	HEXIM1	343	TRUE	HEXIM1
OK	negbinomial.size	2.29859e-97	7.72016e-97	TMBIM1	383	TRUE	TMBIM1
OK	negbinomial.size	3.69051e-68	8.25182e-68	FTH1	2143	TRUE	FTH1
OK	negbinomial.size	1.46362e-41	2.29792e-41	COMMD6	566	TRUE	COMMD6
OK	negbinomial.size	2.3378e-75	5.79717e-75	PPP1R10	369	TRUE	PPP1R10
OK	negbinomial.size	6.41403e-38	9.74345e-38	MPC2	312	TRUE	MPC2
OK	negbinomial.size	4.32337e-63	9.05633e-63	SRSF7	613	TRUE	SRSF7

## Sheet: Table S3
status	family	pval	qval	gene_short_name	num_cells_expressed	use_for_ordering	gene
OK	negbinomial.size	0	0	LIPF	564	TRUE	LIPF
OK	negbinomial.size	0	0	PGC	778	TRUE	PGC
OK	negbinomial.size	0	0	PGA4	356	TRUE	PGA4
OK	negbinomial.size	0	0	PGA3	321	TRUE	PGA3
OK	negbinomial.size	0	0	LTF	336	TRUE	LTF
OK	negbinomial.size	0	0	CXCL17	361	TRUE	CXCL17
OK	negbinomial.size	0	0	REG1A	387	TRUE	REG1A
OK	negbinomial.size	0	0	MT1G	640	TRUE	MT1G
OK	negbinomial.size	0	0	IGFBP2	381	TRUE	IGFBP2
OK	negbinomial.size	0	0	S100A6	2175	TRUE	S100A6
OK	negbinomial.size	0	0	HSPA1A	609	TRUE	HSPA1A
OK	negbinomial.size	0	0	HSPA6	296	TRUE	HSPA6
OK	negbinomial.size	5.2315e-304	1.89285e-302	HLA-A	1909	TRUE	HLA-A
OK	negbinomial.size	4.41998e-275	1.5297e-273	ANXA2	1594	TRUE	ANXA2
OK	negbinomial.size	4.08532e-274	1.35496e-272	KRT19	1618	TRUE	KRT19
OK	negbinomial.size	5.30356e-269	1.68865e-267	RNASE1	313	TRUE	RNASE1
OK	negbinomial.size	7.75689e-250	2.3748e-248	KRT8	1888	TRUE	KRT8
OK	negbinomial.size	4.76622e-243	1.40515e-241	ALDH1A1	444	TRUE	ALDH1A1
OK	negbinomial.size	1.39983e-238	3.97952e-237	GADD45B	514	TRUE	GADD45B
OK	negbinomial.size	8.4542e-231	2.32053e-229	IL32	988	TRUE	IL32
OK	negbinomial.size	9.94092e-219	2.55257e-217	GLUL	475	TRUE	GLUL
OK	negbinomial.size	1.33175e-218	3.31272e-217	S100P	1306	TRUE	S100P
OK	negbinomial.size	1.35274e-216	3.167e-215	CD55	974	TRUE	CD55
OK	negbinomial.size	1.05872e-199	2.40783e-198	GPRC5A	1315	TRUE	GPRC5A
OK	negbinomial.size	5.92577e-196	1.31025e-194	GABRP	943	TRUE	GABRP
OK	negbinomial.size	5.4721e-194	1.17724e-192	KRT18	1973	TRUE	KRT18
OK	negbinomial.size	1.53945e-188	3.14205e-187	KRT7	707	TRUE	KRT7
OK	negbinomial.size	2.35779e-184	4.69201e-183	CLU	409	TRUE	CLU
OK	negbinomial.size	1.14615e-173	2.22521e-172	HLA-B	1960	TRUE	HLA-B
OK	negbinomial.size	1.17979e-173	2.23597e-172	YWHAZ	1581	TRUE	YWHAZ
OK	negbinomial.size	2.08822e-162	3.86564e-161	HLA-E	1367	TRUE	HLA-E
OK	negbinomial.size	1.56127e-161	2.82447e-160	CXCL1	764	TRUE	CXCL1
OK	negbinomial.size	2.35959e-159	4.17385e-158	JUN	1401	TRUE	JUN
OK	negbinomial.size	1.846e-158	3.12641e-157	RARRES3	800	TRUE	RARRES3
OK	negbinomial.size	1.39372e-149	2.26408e-148	TSPAN3	916	TRUE	TSPAN3
OK	negbinomial.size	7.8931e-149	1.25658e-147	MYH14	693	TRUE	MYH14
OK	negbinomial.size	3.74677e-148	5.8479e-147	MUC5B	528	TRUE	MUC5B
OK	negbinomial.size	2.61593e-147	4.00439e-146	CAMK2N1	619	TRUE	CAMK2N1
OK	negbinomial.size	4.02642e-147	6.04723e-146	RNF213	839	TRUE	RNF213
OK	negbinomial.size	6.33238e-147	9.33439e-146	ENO1	1106	TRUE	ENO1
OK	negbinomial.size	1.01854e-143	1.47411e-142	HLA-DRB5	695	TRUE	HLA-DRB5
OK	negbinomial.size	2.35483e-143	3.31196e-142	CLDN7	727	TRUE	CLDN7
OK	negbinomial.size	4.73059e-141	6.49233e-140	CA2	339	TRUE	CA2
OK	negbinomial.size	2.43898e-139	3.29055e-138	MMP7	429	TRUE	MMP7
OK	negbinomial.size	8.42432e-138	1.11763e-136	NEAT1	2019	TRUE	NEAT1
OK	negbinomial.size	8.61214e-137	1.10569e-135	CXCL8	465	TRUE	CXCL8
OK	negbinomial.size	1.513e-136	1.91166e-135	TFF3	385	TRUE	TFF3
OK	negbinomial.size	4.00578e-136	4.98219e-135	S100A14	809	TRUE	S100A14
OK	negbinomial.size	4.62742e-133	5.49765e-132	ID2	387	TRUE	ID2
OK	negbinomial.size	2.21519e-131	2.59308e-130	CCND1	778	TRUE	CCND1
OK	negbinomial.size	1.06833e-130	1.23245e-129	GAPDH	1964	TRUE	GAPDH
OK	negbinomial.size	6.18189e-130	7.02969e-129	CLDN4	852	TRUE	CLDN4
OK	negbinomial.size	1.44502e-126	1.59755e-125	HMGA1	730	TRUE	HMGA1
OK	negbinomial.size	3.58629e-125	3.91053e-124	CXCL3	989	TRUE	CXCL3
OK	negbinomial.size	6.93068e-122	7.35576e-121	IFI27	1568	TRUE	IFI27
OK	negbinomial.size	7.14992e-122	7.4886e-121	TAP1	589	TRUE	TAP1
OK	negbinomial.size	4.5844e-118	4.7392e-117	XIST	526	TRUE	XIST
OK	negbinomial.size	3.68239e-117	3.71036e-116	S100A16	740	TRUE	S100A16
OK	negbinomial.size	7.00059e-117	6.96558e-116	S100A10	1590	TRUE	S100A10
OK	negbinomial.size	2.51175e-116	2.46834e-115	EZR	1555	TRUE	EZR
OK	negbinomial.size	5.65443e-116	5.48893e-115	PARP14	494	TRUE	PARP14
OK	negbinomial.size	1.40601e-115	1.34841e-114	TM4SF1	774	TRUE	TM4SF1
OK	negbinomial.size	4.07449e-115	3.86106e-114	SYNE2	1239	TRUE	SYNE2
OK	negbinomial.size	7.49044e-115	7.01458e-114	FAM3D	352	TRUE	FAM3D
OK	negbinomial.size	1.67943e-114	1.55445e-113	AHNAK	1026	TRUE	AHNAK
OK	negbinomial.size	3.13257e-111	2.83356e-110	APOL1	420	TRUE	APOL1
OK	negbinomial.size	4.78128e-111	4.27629e-110	TIMP1	493	TRUE	TIMP1
OK	negbinomial.size	2.83024e-109	2.50319e-108	AP2B1	615	TRUE	AP2B1
OK	negbinomial.size	4.02636e-109	3.52196e-108	IFITM3	971	TRUE	IFITM3
OK	negbinomial.size	1.18406e-108	1.02447e-107	PLEC	572	TRUE	PLEC
OK	negbinomial.size	1.72896e-107	1.46409e-106	SPTBN1	1033	TRUE	SPTBN1
OK	negbinomial.size	4.34163e-107	3.63783e-106	PHLDA2	785	TRUE	PHLDA2
OK	negbinomial.size	9.4189e-107	7.72932e-106	CSTB	995	TRUE	CSTB
OK	negbinomial.size	1.37822e-106	1.10814e-105	LDHA	899	TRUE	LDHA
OK	negbinomial.size	3.18979e-106	2.53907e-105	EIF5A	800	TRUE	EIF5A
OK	negbinomial.size	5.22672e-106	4.11928e-105	PLCG2	1049	TRUE	PLCG2
OK	negbinomial.size	5.41065e-106	4.22243e-105	MDK	597	TRUE	MDK
OK	negbinomial.size	8.15538e-106	6.30261e-105	CFL1	1679	TRUE	CFL1
OK	negbinomial.size	1.05989e-105	8.11226e-105	PPA1	1036	TRUE	PPA1
OK	negbinomial.size	2.07169e-105	1.57054e-104	HSPA1B	1384	TRUE	HSPA1B
OK	negbinomial.size	2.22122e-103	1.65242e-102	LMNA	1252	TRUE	LMNA
OK	negbinomial.size	8.07509e-103	5.95164e-102	TNFAIP2	346	TRUE	TNFAIP2
OK	negbinomial.size	4.74712e-102	3.43519e-101	LGALS4	812	TRUE	LGALS4
OK	negbinomial.size	5.9279e-101	4.251e-100	MUC13	339	TRUE	MUC13
OK	negbinomial.size	9.24174e-101	6.56824e-100	MYOF	481	TRUE	MYOF
OK	negbinomial.size	2.12034e-100	1.49362e-99	KLK10	345	TRUE	KLK10
OK	negbinomial.size	8.71939e-100	6.08828e-99	LYZ	1613	TRUE	LYZ
OK	negbinomial.size	2.37495e-99	1.64388e-98	PKM	917	TRUE	PKM
OK	negbinomial.size	2.82236e-98	1.93673e-97	EPCAM	1437	TRUE	EPCAM
OK	negbinomial.size	1.04944e-97	7.1398e-97	PSMB9	531	TRUE	PSMB9
OK	negbinomial.size	6.34455e-97	4.27988e-96	ASS1	373	TRUE	ASS1
OK	negbinomial.size	1.16953e-94	7.82309e-94	CXCL2	818	TRUE	CXCL2
OK	negbinomial.size	2.71736e-94	1.78762e-93	ITGA2	344	TRUE	ITGA2
OK	negbinomial.size	2.70285e-94	1.78762e-93	KLF5	902	TRUE	KLF5
OK	negbinomial.size	3.26579e-94	2.13079e-93	DNAJB1	1144	TRUE	DNAJB1
OK	negbinomial.size	5.06199e-93	3.24947e-92	ITGA6	907	TRUE	ITGA6
OK	negbinomial.size	2.08501e-92	1.31719e-91	LY6E	689	TRUE	LY6E
OK	negbinomial.size	4.49334e-91	2.75131e-90	APOL6	452	TRUE	APOL6
OK	negbinomial.size	4.8715e-91	2.96009e-90	ACTN4	889	TRUE	ACTN4
OK	negbinomial.size	3.04924e-90	1.83878e-89	PSME2	807	TRUE	PSME2
OK	negbinomial.size	1.42592e-89	8.53406e-89	CD74	1583	TRUE	CD74
OK	negbinomial.size	2.29875e-89	1.36553e-88	RAB11FIP1	877	TRUE	RAB11FIP1
OK	negbinomial.size	4.89366e-89	2.88545e-88	TRIM31	308	TRUE	TRIM31
OK	negbinomial.size	2.03505e-88	1.1911e-87	HMGN2	898	TRUE	HMGN2
OK	negbinomial.size	3.0811e-88	1.79019e-87	ISG15	390	TRUE	ISG15
OK	negbinomial.size	5.48342e-88	3.1629e-87	PLA2G16	609	TRUE	PLA2G16
OK	negbinomial.size	1.16307e-87	6.66048e-87	SERPINB5	343	TRUE	SERPINB5
OK	negbinomial.size	2.34917e-87	1.33567e-86	DSG2	578	TRUE	DSG2
OK	negbinomial.size	3.97451e-87	2.24376e-86	SOX4	493	TRUE	SOX4
OK	negbinomial.size	8.14785e-87	4.56739e-86	TAPBP	674	TRUE	TAPBP
OK	negbinomial.size	2.73383e-86	1.52177e-85	NCL	1371	TRUE	NCL
OK	negbinomial.size	9.70378e-86	5.36403e-85	PRSS3	313	TRUE	PRSS3
OK	negbinomial.size	1.21808e-85	6.68685e-85	FAT1	445	TRUE	FAT1
OK	negbinomial.size	3.92168e-85	2.12357e-84	ITGB1	896	TRUE	ITGB1
OK	negbinomial.size	5.33756e-85	2.87074e-84	EGR1	815	TRUE	EGR1
OK	negbinomial.size	6.33133e-85	3.38238e-84	HSP90AA1	2221	TRUE	HSP90AA1
OK	negbinomial.size	7.76982e-85	4.12319e-84	ZFP36L2	1335	TRUE	ZFP36L2
OK	negbinomial.size	1.51654e-84	7.94185e-84	AL121761.2	309	TRUE	AL121761.2
OK	negbinomial.size	3.64024e-84	1.89388e-83	DDX21	718	TRUE	DDX21
OK	negbinomial.size	3.53404e-83	1.8149e-82	JPT1	744	TRUE	JPT1
OK	negbinomial.size	1.80776e-82	9.22424e-82	STAT1	454	TRUE	STAT1
OK	negbinomial.size	3.6839e-82	1.86776e-81	TUBA1B	826	TRUE	TUBA1B
OK	negbinomial.size	4.89056e-82	2.46385e-81	ANXA4	982	TRUE	ANXA4
OK	negbinomial.size	5.62337e-81	2.81522e-80	SERBP1	1181	TRUE	SERBP1
OK	negbinomial.size	1.12604e-80	5.60206e-80	DEK	706	TRUE	DEK
OK	negbinomial.size	1.62505e-80	8.03441e-80	GPI	391	TRUE	GPI
OK	negbinomial.size	2.39988e-80	1.1792e-79	MTDH	865	TRUE	MTDH
OK	negbinomial.size	6.29147e-80	3.0724e-79	PGK1	701	TRUE	PGK1
OK	negbinomial.size	7.54845e-80	3.66376e-79	LMO7	720	TRUE	LMO7
OK	negbinomial.size	1.70967e-79	8.24785e-79	TKT	534	TRUE	TKT
OK	negbinomial.size	3.64024e-79	1.73511e-78	GPX2	708	TRUE	GPX2
OK	negbinomial.size	7.69517e-79	3.64605e-78	MYH9	446	TRUE	MYH9
OK	negbinomial.size	5.66572e-78	2.65289e-77	PLAUR	330	TRUE	PLAUR
OK	negbinomial.size	1.86499e-77	8.68147e-77	FLNB	384	TRUE	FLNB
OK	negbinomial.size	1.87163e-76	8.56219e-76	PLS1	363	TRUE	PLS1
OK	negbinomial.size	4.33105e-76	1.97001e-75	CD9	432	TRUE	CD9
OK	negbinomial.size	4.67805e-76	2.11576e-75	TPM4	669	TRUE	TPM4
OK	negbinomial.size	6.6325e-75	2.98275e-74	ITGB4	457	TRUE	ITGB4
OK	negbinomial.size	2.04459e-74	9.14323e-74	LRRFIP1	854	TRUE	LRRFIP1
OK	negbinomial.size	3.22081e-74	1.43227e-73	RAD21	461	TRUE	RAD21
OK	negbinomial.size	8.32507e-74	3.64107e-73	CTNNB1	483	TRUE	CTNNB1
OK	negbinomial.size	1.05034e-73	4.5687e-73	CYSTM1	1780	TRUE	CYSTM1
OK	negbinomial.size	1.97652e-73	8.55058e-73	PSME1	968	TRUE	PSME1
OK	negbinomial.size	2.58509e-73	1.11229e-72	WDR45B	439	TRUE	WDR45B
OK	negbinomial.size	1.28692e-72	5.47801e-72	LGALS3	1411	TRUE	LGALS3
OK	negbinomial.size	1.62968e-72	6.90014e-72	HLA-F	361	TRUE	HLA-F
OK	negbinomial.size	1.75065e-72	7.3731e-72	MALAT1	2572	TRUE	MALAT1
OK	negbinomial.size	1.98542e-72	8.31787e-72	IER2	953	TRUE	IER2
OK	negbinomial.size	2.30897e-72	9.62274e-72	TPM1	815	TRUE	TPM1
OK	negbinomial.size	7.30789e-72	3.01403e-71	TMSB4X	1909	TRUE	TMSB4X
OK	negbinomial.size	2.58599e-71	1.06105e-70	NMT1	341	TRUE	NMT1
OK	negbinomial.size	2.95198e-71	1.20502e-70	TAGLN2	1255	TRUE	TAGLN2
OK	negbinomial.size	1.0811e-70	4.3683e-70	ID1	523	TRUE	ID1
OK	negbinomial.size	1.15014e-70	4.62378e-70	BST2	322	TRUE	BST2
OK	negbinomial.size	2.65137e-70	1.0448e-69	TMSB10	2256	TRUE	TMSB10
OK	negbinomial.size	2.70387e-70	1.06024e-69	SERF2	1544	TRUE	SERF2
OK	negbinomial.size	2.73729e-69	1.06808e-68	TNFAIP3	413	TRUE	TNFAIP3
OK	negbinomial.size	3.82122e-69	1.48375e-68	BHLHE40	400	TRUE	BHLHE40
OK	negbinomial.size	5.28527e-69	2.04227e-68	FAM120A	691	TRUE	FAM120A
OK	negbinomial.size	8.28189e-69	3.15425e-68	PRKDC	400	TRUE	PRKDC
OK	negbinomial.size	1.33776e-68	5.07074e-68	LAMB3	401	TRUE	LAMB3
OK	negbinomial.size	4.29102e-67	1.5961e-66	HDGF	507	TRUE	HDGF
OK	negbinomial.size	1.1172e-66	4.13624e-66	TCF7L2	426	TRUE	TCF7L2
OK	negbinomial.size	1.41781e-66	5.2249e-66	PSMB8	445	TRUE	PSMB8
OK	negbinomial.size	4.99719e-66	1.82466e-65	LDLR	705	TRUE	LDLR
OK	negbinomial.size	5.42692e-66	1.97252e-65	TFF1	520	TRUE	TFF1
OK	negbinomial.size	8.03557e-66	2.90742e-65	B4GALT5	310	TRUE	B4GALT5
OK	negbinomial.size	5.42086e-65	1.93498e-64	ARPC5	365	TRUE	ARPC5
OK	negbinomial.size	6.42928e-65	2.28469e-64	MUC1	1551	TRUE	MUC1
OK	negbinomial.size	8.23614e-64	2.88809e-63	HLA-DRA	1124	TRUE	HLA-DRA
OK	negbinomial.size	3.76895e-63	1.30438e-62	CAST	750	TRUE	CAST
OK	negbinomial.size	3.88031e-63	1.33711e-62	SFN	351	TRUE	SFN
OK	negbinomial.size	4.39185e-63	1.50686e-62	ANXA1	474	TRUE	ANXA1
OK	negbinomial.size	5.73549e-63	1.95105e-62	TPM3	1188	TRUE	TPM3
OK	negbinomial.size	1.35079e-62	4.55607e-62	PDZK1IP1	711	TRUE	PDZK1IP1
OK	negbinomial.size	1.44292e-62	4.84625e-62	CD44	409	TRUE	CD44
OK	negbinomial.size	6.33688e-62	2.09301e-61	FBL	366	TRUE	FBL
OK	negbinomial.size	5.5204e-61	1.80092e-60	MAL2	643	TRUE	MAL2
OK	negbinomial.size	5.88653e-61	1.91252e-60	HLA-DRB1	1008	TRUE	HLA-DRB1
OK	negbinomial.size	1.84367e-60	5.96571e-60	HLA-DQB1	445	TRUE	HLA-DQB1
OK	negbinomial.size	1.09218e-59	3.50553e-59	TSPAN8	1414	TRUE	TSPAN8
OK	negbinomial.size	1.33704e-59	4.27425e-59	DUSP1	642	TRUE	DUSP1
OK	negbinomial.size	7.97269e-59	2.5084e-58	PA2G4	549	TRUE	PA2G4
OK	negbinomial.size	1.31601e-58	4.10802e-58	IFI6	443	TRUE	IFI6
OK	negbinomial.size	4.32771e-58	1.34565e-57	CMPK1	806	TRUE	CMPK1
OK	negbinomial.size	5.86503e-58	1.81656e-57	HSPH1	791	TRUE	HSPH1
OK	negbinomial.size	9.99332e-58	3.08321e-57	TMBIM1	383	TRUE	TMBIM1
OK	negbinomial.size	1.71654e-57	5.27553e-57	IQGAP1	552	TRUE	IQGAP1
OK	negbinomial.size	2.27923e-57	6.97796e-57	FOS	1640	TRUE	FOS
OK	negbinomial.size	1.16214e-56	3.53076e-56	TSPAN1	633	TRUE	TSPAN1
OK	negbinomial.size	2.25863e-56	6.81011e-56	TMC5	1063	TRUE	TMC5
OK	negbinomial.size	3.74328e-56	1.1244e-55	MSI2	375	TRUE	MSI2
OK	negbinomial.size	5.02309e-56	1.49752e-55	CBX3	688	TRUE	CBX3
OK	negbinomial.size	4.51937e-55	1.33238e-54	TXN	1518	TRUE	TXN
OK	negbinomial.size	1.90933e-54	5.58759e-54	ZFP36L1	1010	TRUE	ZFP36L1
OK	negbinomial.size	3.7124e-54	1.07068e-53	C15orf48	362	TRUE	C15orf48
OK	negbinomial.size	4.3948e-54	1.25837e-53	PABPC1	1911	TRUE	PABPC1
OK	negbinomial.size	9.36034e-54	2.67055e-53	EIF2S2	841	TRUE	EIF2S2
OK	negbinomial.size	3.05547e-52	8.59419e-52	BIRC3	843	TRUE	BIRC3
OK	negbinomial.size	3.68199e-52	1.02837e-51	TACSTD2	352	TRUE	TACSTD2
OK	negbinomial.size	2.13009e-51	5.86697e-51	HMGCS1	431	TRUE	HMGCS1
OK	negbinomial.size	3.65831e-51	1.00414e-50	SHROOM3	383	TRUE	SHROOM3
OK	negbinomial.size	1.09012e-50	2.9717e-50	IER3	1187	TRUE	IER3
OK	negbinomial.size	2.33035e-50	6.30939e-50	ATP1B1	1545	TRUE	ATP1B1
OK	negbinomial.size	3.6485e-50	9.81152e-50	POF1B	334	TRUE	POF1B
OK	negbinomial.size	6.75903e-50	1.81151e-49	GSTP1	1179	TRUE	GSTP1
OK	negbinomial.size	3.69325e-49	9.8322e-49	PRRC2C	862	TRUE	PRRC2C
OK	negbinomial.size	2.85755e-48	7.50697e-48	PPIA	1774	TRUE	PPIA
OK	negbinomial.size	4.14719e-48	1.08591e-47	ANXA11	627	TRUE	ANXA11
OK	negbinomial.size	5.19589e-48	1.35604e-47	ATF3	789	TRUE	ATF3
OK	negbinomial.size	5.99506e-48	1.5595e-47	ANKRD11	383	TRUE	ANKRD11
OK	negbinomial.size	4.46031e-47	1.149e-46	SLC12A2	1127	TRUE	SLC12A2
OK	negbinomial.size	2.38923e-46	6.09559e-46	S100A11	1491	TRUE	S100A11
OK	negbinomial.size	4.33594e-46	1.09917e-45	ADAM9	417	TRUE	ADAM9
OK	negbinomial.size	6.9051e-46	1.72845e-45	EIF4G1	339	TRUE	EIF4G1
OK	negbinomial.size	1.28764e-45	3.203e-45	KCNQ1OT1	633	TRUE	KCNQ1OT1
OK	negbinomial.size	1.84435e-45	4.57353e-45	DNAJA1	1192	TRUE	DNAJA1
OK	negbinomial.size	7.95951e-45	1.95548e-44	CTNNA1	449	TRUE	CTNNA1
OK	negbinomial.size	1.27995e-42	3.10622e-42	CAPNS1	428	TRUE	CAPNS1
OK	negbinomial.size	3.58765e-42	8.65384e-42	SOD2	687	TRUE	SOD2
OK	negbinomial.size	1.2423e-41	2.96069e-41	DIAPH1	375	TRUE	DIAPH1
OK	negbinomial.size	4.06204e-41	9.59462e-41	H3F3B	1667	TRUE	H3F3B
OK	negbinomial.size	7.08067e-41	1.65771e-40	HEXIM1	343	TRUE	HEXIM1
OK	negbinomial.size	6.5547e-40	1.51673e-39	TMEM123	682	TRUE	TMEM123
OK	negbinomial.size	1.98171e-39	4.5723e-39	JUNB	1033	TRUE	JUNB
OK	negbinomial.size	2.5671e-39	5.88879e-39	SERPINB1	974	TRUE	SERPINB1
OK	negbinomial.size	9.63675e-39	2.18543e-38	C12orf75	522	TRUE	C12orf75
OK	negbinomial.size	1.04464e-38	2.3623e-38	IFRD1	308	TRUE	IFRD1
OK	negbinomial.size	1.87032e-38	4.17025e-38	BTG1	867	TRUE	BTG1
OK	negbinomial.size	9.35388e-38	2.06252e-37	TUBA1C	539	TRUE	TUBA1C
OK	negbinomial.size	5.2515e-37	1.15475e-36	UBB	1793	TRUE	UBB
OK	negbinomial.size	5.36191e-37	1.17578e-36	CYP3A5	317	TRUE	CYP3A5
OK	negbinomial.size	1.07078e-36	2.3416e-36	PPP1R10	369	TRUE	PPP1R10
OK	negbinomial.size	1.30489e-35	2.83023e-35	HLA-DPA1	482	TRUE	HLA-DPA1
OK	negbinomial.size	3.14378e-35	6.7817e-35	ROMO1	454	TRUE	ROMO1
OK	negbinomial.size	4.78853e-35	1.02741e-34	PRDX1	1218	TRUE	PRDX1
OK	negbinomial.size	4.38589e-34	9.30978e-34	NET1	427	TRUE	NET1
OK	negbinomial.size	4.99888e-33	1.0499e-32	IDH1	309	TRUE	IDH1
OK	negbinomial.size	2.16913e-32	4.51996e-32	AC020656.1	570	TRUE	AC020656.1
OK	negbinomial.size	4.8864e-32	1.01291e-31	PDIA4	404	TRUE	PDIA4
OK	negbinomial.size	2.41837e-31	4.96139e-31	PIGR	1789	TRUE	PIGR
OK	negbinomial.size	3.76976e-31	7.71395e-31	RBM47	526	TRUE	RBM47
OK	negbinomial.size	6.86274e-31	1.4007e-30	CTSS	433	TRUE	CTSS
OK	negbinomial.size	2.00687e-30	4.07517e-30	NQO1	734	TRUE	NQO1
OK	negbinomial.size	9.7282e-30	1.95054e-29	MPC2	312	TRUE	MPC2
OK	negbinomial.size	1.75922e-29	3.50963e-29	CCNL1	665	TRUE	CCNL1
OK	negbinomial.size	5.35834e-29	1.06365e-28	CYC1	415	TRUE	CYC1
OK	negbinomial.size	6.07275e-29	1.20246e-28	WSB1	569	TRUE	WSB1
OK	negbinomial.size	6.80167e-29	1.34346e-28	CALM1	1409	TRUE	CALM1
OK	negbinomial.size	1.22016e-28	2.39224e-28	JUND	1331	TRUE	JUND
OK	negbinomial.size	1.27291e-28	2.48952e-28	BTG2	494	TRUE	BTG2
OK	negbinomial.size	1.71615e-28	3.34818e-28	FTH1	2143	TRUE	FTH1
OK	negbinomial.size	2.0328e-28	3.95626e-28	YBX3	703	TRUE	YBX3
OK	negbinomial.size	4.74024e-28	9.1806e-28	CIRBP	422	TRUE	CIRBP
OK	negbinomial.size	1.12878e-26	2.16508e-26	UBC	1710	TRUE	UBC
OK	negbinomial.size	1.14534e-26	2.19156e-26	HLA-DPB1	497	TRUE	HLA-DPB1
OK	negbinomial.size	1.44348e-25	2.72924e-25	RRBP1	1074	TRUE	RRBP1
OK	negbinomial.size	1.92464e-25	3.63037e-25	NKTR	329	TRUE	NKTR
OK	negbinomial.size	3.04707e-25	5.72044e-25	MYL12A	911	TRUE	MYL12A
OK	negbinomial.size	1.15888e-24	2.17052e-24	FTL	1963	TRUE	FTL
OK	negbinomial.size	3.2506e-24	6.04551e-24	SRSF7	613	TRUE	SRSF7
OK	negbinomial.size	3.74197e-24	6.94314e-24	DDT	323	TRUE	DDT
OK	negbinomial.size	3.82437e-23	7.01427e-23	SAT1	1356	TRUE	SAT1
OK	negbinomial.size	4.50139e-23	8.21814e-23	COMMD6	566	TRUE	COMMD6
OK	negbinomial.size	1.82341e-22	3.30623e-22	GOLM1	761	TRUE	GOLM1
OK	negbinomial.size	2.15286e-22	3.89473e-22	UQCRC1	302	TRUE	UQCRC1
OK	negbinomial.size	4.57707e-22	8.26156e-22	CLDN18	1298	TRUE	CLDN18
OK	negbinomial.size	6.37522e-22	1.14812e-21	SLPI	318	TRUE	SLPI
OK	negbinomial.size	2.38385e-21	4.27376e-21	H3F3A	1890	TRUE	H3F3A
OK	negbinomial.size	4.91537e-21	8.79244e-21	TUBB4B	768	TRUE	TUBB4B
OK	negbinomial.size	4.15291e-20	7.37883e-20	MT1X	531	TRUE	MT1X
OK	negbinomial.size	1.75148e-19	3.07766e-19	TXNDC17	749	TRUE	TXNDC17
OK	negbinomial.size	2.68334e-19	4.69438e-19	HES1	548	TRUE	HES1
OK	negbinomial.size	1.05087e-18	1.81847e-18	RHOB	630	TRUE	RHOB
OK	negbinomial.size	1.29871e-18	2.23277e-18	C19orf33	582	TRUE	C19orf33
OK	negbinomial.size	1.00804e-17	1.71453e-17	AGR2	1729	TRUE	AGR2
OK	negbinomial.size	2.45566e-17	4.15895e-17	CST3	1350	TRUE	CST3
OK	negbinomial.size	3.89389e-17	6.56681e-17	VEGFA	411	TRUE	VEGFA
OK	negbinomial.size	4.76617e-17	8.00395e-17	RND3	497	TRUE	RND3
OK	negbinomial.size	2.52445e-16	4.19512e-16	BRI3	614	TRUE	BRI3
OK	negbinomial.size	3.77463e-16	6.23363e-16	GALNT3	372	TRUE	GALNT3
OK	negbinomial.size	6.1135e-16	1.00753e-15	LCN2	1056	TRUE	LCN2
OK	negbinomial.size	3.09915e-15	5.05517e-15	HERPUD1	439	TRUE	HERPUD1
OK	negbinomial.size	5.3874e-15	8.75177e-15	SERPINA1	311	TRUE	SERPINA1
OK	negbinomial.size	5.84667e-15	9.4785e-15	SPINK1	755	TRUE	SPINK1
OK	negbinomial.size	4.6148e-14	7.406e-14	CYBA	651	TRUE	CYBA
OK	negbinomial.size	7.75895e-14	1.24268e-13	MARCKS	420	TRUE	MARCKS
OK	negbinomial.size	8.31612e-14	1.32924e-13	CYB5A	358	TRUE	CYB5A
OK	negbinomial.size	1.0829e-13	1.72398e-13	CTSD	692	TRUE	CTSD
OK	negbinomial.size	3.5057e-13	5.52582e-13	SLC44A4	338	TRUE	SLC44A4
OK	negbinomial.size	8.21875e-13	1.29059e-12	B2M	1844	TRUE	B2M
OK	negbinomial.size	1.21662e-12	1.90636e-12	NDUFA4	1066	TRUE	NDUFA4
OK	negbinomial.size	8.00373e-12	1.24433e-11	SRSF5	521	TRUE	SRSF5
OK	negbinomial.size	1.1397e-11	1.76499e-11	MT2A	1081	TRUE	MT2A
OK	negbinomial.size	2.95361e-11	4.54753e-11	LUC7L3	354	TRUE	LUC7L3
OK	negbinomial.size	3.79405e-11	5.81901e-11	SSR4	1110	TRUE	SSR4
OK	negbinomial.size	8.17407e-11	1.24886e-10	PDLIM1	414	TRUE	PDLIM1
OK	negbinomial.size	8.49517e-10	1.2616e-09	EEF1B2	1543	TRUE	EEF1B2
OK	negbinomial.size	1.3915e-09	2.06263e-09	CTSE	602	TRUE	CTSE
OK	negbinomial.size	2.36573e-09	3.49373e-09	BLVRB	567	TRUE	BLVRB
OK	negbinomial.size	2.44966e-09	3.61099e-09	KLK11	347	TRUE	KLK11
OK	negbinomial.size	6.28386e-09	9.24575e-09	APRT	479	TRUE	APRT
OK	negbinomial.size	7.74582e-09	1.13758e-08	HDLBP	628	TRUE	HDLBP
OK	negbinomial.size	4.41112e-08	6.36096e-08	HSPB1	1025	TRUE	HSPB1
OK	negbinomial.size	6.28819e-08	9.01874e-08	PEBP1	714	TRUE	PEBP1
OK	negbinomial.size	8.5517e-08	1.21774e-07	PNRC1	577	TRUE	PNRC1
OK	negbinomial.size	2.22614e-07	3.13629e-07	SEC61B	598	TRUE	SEC61B
OK	negbinomial.size	2.36824e-06	3.23904e-06	MT1E	1056	TRUE	MT1E
OK	negbinomial.size	1.05259e-05	1.40581e-05	NDRG1	368	TRUE	NDRG1
OK	negbinomial.size	1.22559e-05	1.62866e-05	SARAF	460	TRUE	SARAF
OK	negbinomial.size	2.18074e-05	2.86447e-05	PSCA	456	TRUE	PSCA
OK	negbinomial.size	0.00090393	0.0011349	STARD10	387	TRUE	STARD10
OK	negbinomial.size	0.00252867	0.00310142	XBP1	356	TRUE	XBP1
OK	negbinomial.size	0.00356002	0.00432637	EEF1D	1284	TRUE	EEF1D
